# Supplementary material for: Same-day HIV testing with initiation of antiretroviral therapy versus standard care for persons living with HIV: A randomized unblinded trial
Source: PLoS Med. 2017 Jul 25;14(7):e1002357. doi: 10.1371/journal.pmed.1002357 (PMC5526526; doi:10.1371/journal.pmed.1002357)
Supplement: S1 Data — (XLSX) [file pmed.1002357.s004.xlsx]

## Sheet: Sheet1
Study Number	study_arm	sex	age range	marital_status	education	income	stage	final_status	VL_12m_cat	outcome_12m	height	weight_first	bmi_first	cd4_first
21	Same-day ART	Male	21-25	Single	Secondary or more	No income	2	Dead		Died	1.68	54.5	19.3098	266
85	Standard ART	Female	26-30	Formerly married	Secondary or more	No income	1	Dead		Died	1.52	42.6	18.4384	207
86	Standard ART	Female	26-30	Single	Secondary or more	$1-2/day	2	Dead		Died	1.72	61.4	20.7545	179
88	Standard ART	Female	26-30	Currently married/living together	Secondary or more	$0-1/day	1	Dead		Died	1.61	43	16.5889	43
89	Standard ART	Female	26-30	Currently married/living together	Primary	$1-2/day	1	Dead		Died	1.54	47.7	20.113	48
90	Standard ART	Female	26-30	Currently married/living together	No school	No income	2	Dead		Died	1.47	37	17.1225	34
96	Standard ART	Female	26-30	Currently married/living together	Primary	No income	1	Dead		Died	1.56	40	16.4366	190
97	Same-day ART	Male	31-35	Currently married/living together	Primary	$0-1/day	1	Dead		Died	1.71	52	17.7832	231
98	Same-day ART	Female	31-35	Currently married/living together	No school	No income	2	Dead		Died	1.57	36	14.6051	112
99	Standard ART	Male	31-35	Currently married/living together	No school	No income	2	Dead		Died	1.6	42.6	16.6406	48
219	Standard ART	Female	31-35	Currently married/living together	Primary	$0-1/day	2	Dead		Died	1.54	54	22.7694	64
336	Standard ART	Male	36-40	Currently married/living together	Secondary or more	$1-2/day	2	Dead		Died	1.66	65	23.5883	383
337	Standard ART	Female	36-40	Formerly married	Secondary or more	No income	2	Dead		Died	1.63	55	20.7008	23
349	Same-day ART	Male	36-40	Currently married/living together	Secondary or more	$1-2/day	1	Dead		Died	1.73	57.2	19.1119	161
435	Same-day ART	Female	41-45	Formerly married	Secondary or more	$0-1/day	1	Dead		Died	1.68	52	18.424	30
437	Standard ART	Female	41-45	Formerly married	No school	$0-1/day	1	Dead		Died	1.61	64	24.6904	132
438	Standard ART	Male	41-45	Currently married/living together	Secondary or more	$1-2/day	1	Dead		Died	1.59	48	18.9866	168
446	Standard ART	Male	41-45	Currently married/living together	Secondary or more	More than $2/day	1	Dead		Died	1.73	75.4	25.193	31
447	Standard ART	Male	41-45	Currently married/living together	Primary	$0-1/day	1	Dead		Died	1.64	51.9	19.2966	193
449	Standard ART	Male	41-45	Currently married/living together	Primary	$0-1/day	2	Dead		Died	1.62	51	19.433	235
450	Same-day ART	Male	41-45	Currently married/living together	No school	$1-2/day	2	Dead		Died	1.7	67	23.1834	318
452	Standard ART	Female	41-45	Formerly married	No school	$0-1/day	2	Dead		Died	1.46	40	18.7652	29
543	Standard ART	Male	46-50	Currently married/living together	Secondary or more	More than $2/day	2	Dead		Died	1.63	69	25.9701	198
544	Standard ART	Male	46-50	Formerly married	Secondary or more	$0-1/day	1	Dead		Died	1.6	54	21.0938	157
546	Standard ART	Male	46-50	Currently married/living together	Primary	$0-1/day	2	Dead		Died	1.5	52.1	23.1556	58
547	Same-day ART	Male	56-60	Currently married/living together	No school	$0-1/day	2	Dead		Died	1.44	35	16.8789	50
548	Same-day ART	Male	56-60	Formerly married	No school	$0-1/day	2	Dead		Died	1.66	54	19.5965	183
549	Same-day ART	Male	56-60	Currently married/living together	Primary	$1-2/day	2	Dead		Died	1.67	52.9	18.9681	402
550	Same-day ART	Female	61-65	Formerly married	No school	$0-1/day	2	Dead		Died	1.7	64	22.1453	291
701	Standard ART	Male	71-75	Currently married/living together	No school	No income	2	Dead		Died	1.51	40.2	17.6308	67
4	Same-day ART	Female	18-20	Single	Secondary or more	No income	2	In care-complete	<50	In care, VL <50	1.54	52.8	22.2635	223
6	Same-day ART	Female	18-20	Single	Secondary or more	No income	2	In care-complete	<50	In care, VL <50	1.64	55.5	20.635	184
27	Same-day ART	Female	21-25	Currently married/living together	No school	No income	2	In care-complete	<50	In care, VL <50	1.54	49	20.6612	462
28	Same-day ART	Male	21-25	Currently married/living together	Secondary or more	$1-2/day	2	In care-complete	<50	In care, VL <50	1.79	66.6	20.7859	277
29	Same-day ART	Female	21-25	Single	Primary	No income	2	In care-complete	<50	In care, VL <50	1.59	60	23.7332	315
34	Same-day ART	Female	21-25	Currently married/living together	Secondary or more	$0-1/day	2	In care-complete	<50	In care, VL <50	1.63	60	22.5827	99
37	Standard ART	Male	21-25	Single	Secondary or more	$0-1/day	1	In care-complete	<50	In care, VL <50	1.72	59	19.9432	298
39	Same-day ART	Male	21-25	Single	Secondary or more	No income	1	In care-complete	<50	In care, VL <50	1.65	56.2	20.6428	251
40	Same-day ART	Female	21-25	Single	Secondary or more	No income	1	In care-complete	<50	In care, VL <50	1.51	44	19.2974	254
41	Same-day ART	Female	21-25	Single	Primary	$0-1/day	1	In care-complete	<50	In care, VL <50	1.53	69.5	29.6894	455
42	Standard ART	Female	21-25	Single	Secondary or more	No income	2	In care-complete	<50	In care, VL <50	1.73	54.7	18.2766	256
43	Standard ART	Female	21-25	Single	Secondary or more	No income	2	In care-complete	<50	In care, VL <50	1.47	50	23.1385	244
44	Same-day ART	Male	21-25	Single	Secondary or more	$1-2/day	2	In care-complete	<50	In care, VL <50	1.71	72	24.623	465
45	Standard ART	Female	21-25	Currently married/living together	Primary	$1-2/day	1	In care-complete	<50	In care, VL <50	1.6	57	22.2656	387
46	Same-day ART	Female	21-25	Single	Primary	No income	2	In care-complete	<50	In care, VL <50	1.57	46.5	18.8649	278
47	Standard ART	Female	21-25	Single	Primary	No income	2	In care-complete	<50	In care, VL <50	1.62	55	20.9572	400
48	Same-day ART	Male	21-25	Single	Secondary or more	No income	2	In care-complete	<50	In care, VL <50	1.72	61	20.6193	131
49	Standard ART	Female	21-25	Single	Secondary or more	No income	1	In care-complete	<50	In care, VL <50	1.55	52.9	22.0187	236
51	Same-day ART	Female	21-25	Single	Secondary or more	$0-1/day	2	In care-complete	<50	In care, VL <50	1.6	54	21.0938	218
52	Same-day ART	Female	21-25	Single	Primary	$0-1/day	2	In care-complete	<50	In care, VL <50	1.55	48.3	20.1041	49
55	Standard ART	Female	21-25	Single	Secondary or more	$0-1/day	2	In care-complete	<50	In care, VL <50	1.53	39.2	16.7457	133
59	Same-day ART	Male	21-25	Currently married/living together	Secondary or more	$1-2/day	1	In care-complete	<50	In care, VL <50	1.65	53.5	19.6511	288
60	Standard ART	Female	21-25	Single	Secondary or more	No income	1	In care-complete	<50	In care, VL <50	1.51	49	21.4903	154
61	Standard ART	Female	21-25	Single	Secondary or more	No income	1	In care-complete	<50	In care, VL <50	1.52	47.1	20.3861	387
62	Same-day ART	Female	21-25	Single	Secondary or more	No income	1	In care-complete	<50	In care, VL <50	1.64	71	26.398	412
63	Standard ART	Female	21-25	Single	Secondary or more	No income	1	In care-complete	<50	In care, VL <50	1.7	60.6	20.9689	357
65	Same-day ART	Female	21-25	Single	Primary	No income	1	In care-complete	<50	In care, VL <50	1.58	51.4	20.5896	465
103	Same-day ART	Male	26-30	Currently married/living together	Secondary or more	$0-1/day	2	In care-complete	<50	In care, VL <50	1.78	66	20.8307	108
104	Standard ART	Male	26-30	Currently married/living together	Primary	$1-2/day	2	In care-complete	<50	In care, VL <50	1.64	61.1	22.7171	246
105	Standard ART	Female	26-30	Currently married/living together	Primary	$0-1/day	2	In care-complete	<50	In care, VL <50	1.6	65	25.3906	362
111	Same-day ART	Male	26-30	Currently married/living together	Secondary or more	$0-1/day	2	In care-complete	<50	In care, VL <50	1.72	55.1	18.6249	143
116	Same-day ART	Male	26-30	Currently married/living together	Secondary or more	$1-2/day	2	In care-complete	<50	In care, VL <50	1.73	50.2	16.773	247
117	Standard ART	Male	26-30	Single	Secondary or more	$0-1/day	2	In care-complete	<50	In care, VL <50	1.71	65.7	22.4685	343
118	Same-day ART	Male	26-30	Currently married/living together	Secondary or more	$1-2/day	2	In care-complete	<50	In care, VL <50	1.62	52.5	20.0046	310
120	Same-day ART	Female	26-30	Formerly married	Secondary or more	No income	1	In care-complete	<50	In care, VL <50	1.59	66.2	26.1857	492
121	Standard ART	Male	26-30	Currently married/living together	Secondary or more	No income	2	In care-complete	<50	In care, VL <50	1.71	59	20.1771	323
122	Same-day ART	Female	26-30	Formerly married	Primary	$0-1/day	1	In care-complete	<50	In care, VL <50	1.55	49	20.3954	72
126	Same-day ART	Male	26-30	Currently married/living together	Secondary or more	$0-1/day	2	In care-complete	<50	In care, VL <50	1.67	56	20.0796	172
127	Standard ART	Female	26-30	Currently married/living together	No school	$0-1/day	2	In care-complete	<50	In care, VL <50	1.69	44	15.4056	309
128	Same-day ART	Male	26-30	Currently married/living together	Secondary or more	$0-1/day	2	In care-complete	<50	In care, VL <50	1.67	68.9	24.7051	402
129	Same-day ART	Male	26-30	Single	Primary	$0-1/day	1	In care-complete	<50	In care, VL <50	1.72	48.7	16.4616	394
130	Standard ART	Female	26-30	Currently married/living together	Secondary or more	No income	2	In care-complete	<50	In care, VL <50	1.56	48.6	19.9704	265
131	Same-day ART	Male	26-30	Single	Secondary or more	No income	1	In care-complete	<50	In care, VL <50	1.64	62	23.0518	325
132	Same-day ART	Male	26-30	Single	Secondary or more	$1-2/day	1	In care-complete	<50	In care, VL <50	1.78	71.5	22.5666	123
133	Standard ART	Female	26-30	Formerly married	Secondary or more	$0-1/day	2	In care-complete	<50	In care, VL <50	1.69	63.5	22.2331	440
134	Standard ART	Male	26-30	Currently married/living together	Secondary or more	No income	2	In care-complete	<50	In care, VL <50	1.72	77.5	26.1966	276
136	Standard ART	Male	26-30	Currently married/living together	Secondary or more	$0-1/day	2	In care-complete	<50	In care, VL <50	1.66			81
138	Standard ART	Female	26-30	Formerly married	Primary	$0-1/day	2	In care-complete	<50	In care, VL <50	1.53	50.5	21.5729	50
139	Same-day ART	Female	26-30	Single	Secondary or more	No income	2	In care-complete	<50	In care, VL <50	1.49	42.5	19.1433	306
141	Same-day ART	Male	26-30	Single	Primary	$0-1/day	2	In care-complete	<50	In care, VL <50	1.63	53	19.9481	250
142	Standard ART	Male	26-30	Single	Secondary or more	No income	1	In care-complete	<50	In care, VL <50	1.7	53	18.3391	422
143	Same-day ART	Female	26-30	Single	Secondary or more	$1-2/day	1	In care-complete	<50	In care, VL <50	1.62	76	28.959	17
146	Standard ART	Female	26-30	Currently married/living together	No school	No income	2	In care-complete	<50	In care, VL <50	1.47	56	25.9151	386
147	Same-day ART	Female	26-30	Currently married/living together	Secondary or more	No income	2	In care-complete	<50	In care, VL <50	1.72	43.8	14.8053	313
149	Standard ART	Female	26-30	Single	Secondary or more	No income	2	In care-complete	<50	In care, VL <50	1.49	43.5	19.5937	55
150	Same-day ART	Female	26-30	Currently married/living together	Primary	No income	2	In care-complete	<50	In care, VL <50	1.64	60.3	22.4197	109
152	Standard ART	Female	26-30	Single	No school	No income	1	In care-complete	<50	In care, VL <50	1.68	60	21.2585	225
153	Same-day ART	Female	26-30	Currently married/living together	Primary	$0-1/day	2	In care-complete	<50	In care, VL <50	1.57	50	20.2848	247
154	Same-day ART	Female	26-30	Currently married/living together	Primary	$0-1/day	2	In care-complete	<50	In care, VL <50	1.59	72.5	28.6777	336
155	Same-day ART	Female	26-30	Single	Secondary or more	No income	1	In care-complete	<50	In care, VL <50	1.57	46	18.662	63
158	Same-day ART	Female	26-30	Single	Secondary or more	No income	2	In care-complete	<50	In care, VL <50	1.59	45	17.7999	186
159	Standard ART	Female	26-30	Single	Secondary or more	$0-1/day	2	In care-complete	<50	In care, VL <50	1.58	65	26.0375	467
160	Same-day ART	Female	26-30	Currently married/living together	Primary	$0-1/day	1	In care-complete	<50	In care, VL <50	1.68	73.7	26.1125	314
164	Standard ART	Female	26-30	Single	Secondary or more	No income	1	In care-complete	<50	In care, VL <50	1.65	63	23.1405	428
165	Same-day ART	Male	26-30	Single	Secondary or more	No income	1	In care-complete	<50	In care, VL <50	1.72	58.5	19.7742	268
166	Standard ART	Female	26-30	Currently married/living together	Secondary or more	$0-1/day	2	In care-complete	<50	In care, VL <50	1.66	62	22.4996	245
167	Same-day ART	Female	26-30	Single	Secondary or more	No income	2	In care-complete	<50	In care, VL <50	1.55	45.5	18.9386	63
170	Standard ART	Female	26-30	Single	Secondary or more	$1-2/day	2	In care-complete	<50	In care, VL <50	1.53	56.9	24.3069	391
171	Same-day ART	Female	26-30	Currently married/living together	No school	$0-1/day	2	In care-complete	<50	In care, VL <50	1.57	56	22.719	310
173	Same-day ART	Male	26-30	Single	Secondary or more	No income	2	In care-complete	<50	In care, VL <50	1.71	66.8	22.8446	460
176	Standard ART	Male	26-30	Single	No school	No income	1	In care-complete	<50	In care, VL <50	1.75	71.7	23.4122	321
177	Standard ART	Female	26-30	Single	Secondary or more	No income	1	In care-complete	<50	In care, VL <50	1.62	63.9	24.3484	250
179	Standard ART	Female	26-30	Single	Secondary or more	More than $2/day	1	In care-complete	<50	In care, VL <50	1.55	54	22.4766	264
180	Standard ART	Female	26-30	Single	Secondary or more	No income	2	In care-complete	<50	In care, VL <50	1.59	54	21.3599	472
181	Standard ART	Female	26-30	Currently married/living together	Secondary or more	$0-1/day	1	In care-complete	<50	In care, VL <50	1.56	52	21.3675	234
182	Standard ART	Male	26-30	Single	Secondary or more	$0-1/day	2	In care-complete	<50	In care, VL <50	1.65	65.6	24.0955	487
183	Standard ART	Male	26-30	Single	No school	$0-1/day	2	In care-complete	<50	In care, VL <50	1.72	62.1	20.9911	150
184	Same-day ART	Female	26-30	Single	Primary	No income	2	In care-complete	<50	In care, VL <50	1.68	51.2	18.1406	388
186	Standard ART	Female	26-30	Single	Secondary or more	No income	2	In care-complete	<50	In care, VL <50	1.58	59	23.634	57
188	Same-day ART	Female	26-30	Currently married/living together	Secondary or more	$1-2/day	1	In care-complete	<50	In care, VL <50	1.67	48	17.2111	474
189	Standard ART	Female	26-30	Formerly married	Secondary or more	$0-1/day	2	In care-complete	<50	In care, VL <50	1.63	76.5	28.793	153
224	Same-day ART	Female	31-35	Currently married/living together	Secondary or more	No income	1	In care-complete	<50	In care, VL <50	1.54	44.5	18.7637	6
225	Standard ART	Male	31-35	Single	Secondary or more	More than $2/day	1	In care-complete	<50	In care, VL <50	1.64	62.3	23.1633	318
226	Same-day ART	Female	31-35	Currently married/living together	Primary	$0-1/day	1	In care-complete	<50	In care, VL <50	1.68	68	24.093	462
227	Same-day ART	Male	31-35	Currently married/living together	Secondary or more	No income	2	In care-complete	<50	In care, VL <50	1.79	71	22.1591	231
228	Standard ART	Male	31-35	Currently married/living together	Secondary or more	$0-1/day	2	In care-complete	<50	In care, VL <50	1.7	75	25.9516	284
229	Same-day ART	Female	31-35	Single	Primary	No income	2	In care-complete	<50	In care, VL <50	1.55	54.5	22.6847	137
230	Standard ART	Male	31-35	Formerly married	Secondary or more	$1-2/day	2	In care-complete	<50	In care, VL <50	1.82	84.7	25.5706	296
235	Standard ART	Male	31-35	Single	Secondary or more	More than $2/day	2	In care-complete	<50	In care, VL <50	1.72	84.1	28.4275	159
236	Same-day ART	Male	31-35	Single	Primary	No income	2	In care-complete	<50	In care, VL <50	1.64	52	19.3337	67
237	Standard ART	Female	31-35	Single	Secondary or more	No income	2	In care-complete	<50	In care, VL <50	1.62	51.8	19.7378	201
238	Same-day ART	Female	31-35	Currently married/living together	Secondary or more	$0-1/day	2	In care-complete	<50	In care, VL <50	1.71	63	21.5451	352
239	Same-day ART	Female	31-35	Single	Secondary or more	$1-2/day	1	In care-complete	<50	In care, VL <50	1.63	77.5	29.1693	357
252	Standard ART	Female	31-35	Currently married/living together	Secondary or more	$1-2/day	1	In care-complete	<50	In care, VL <50	1.64	63.5	23.6095	194
253	Standard ART	Male	31-35	Single	Secondary or more	$1-2/day	1	In care-complete	<50	In care, VL <50	1.74	78	25.763	334
254	Standard ART	Female	31-35	Currently married/living together	Secondary or more	$0-1/day	2	In care-complete	<50	In care, VL <50	1.54	67.2	28.3353	315
255	Same-day ART	Male	31-35	Currently married/living together	Secondary or more	More than $2/day	2	In care-complete	<50	In care, VL <50	1.72	50	16.901	157
256	Same-day ART	Male	31-35	Currently married/living together	Primary	$0-1/day	2	In care-complete	<50	In care, VL <50	1.82	69.6	21.012	170
258	Same-day ART	Female	31-35	Currently married/living together	Secondary or more	No income	2	In care-complete	<50	In care, VL <50	1.69	57.1	19.9923	88
261	Same-day ART	Female	31-35	Currently married/living together	Secondary or more	$1-2/day	2	In care-complete	<50	In care, VL <50	1.54	63	26.5643	61
262	Same-day ART	Male	31-35	Formerly married	Primary	$0-1/day	2	In care-complete	<50	In care, VL <50	1.72	54	18.2531	306
263	Same-day ART	Male	31-35	Single	Secondary or more	No income	2	In care-complete	<50	In care, VL <50	1.71	54.2	18.5356	269
264	Same-day ART	Female	31-35	Single	Secondary or more	$0-1/day	2	In care-complete	<50	In care, VL <50	1.59	45	17.7999	46
266	Same-day ART	Female	31-35	Currently married/living together	Primary	No income	2	In care-complete	<50	In care, VL <50	1.61	39.7	15.3158	235
267	Same-day ART	Female	31-35	Currently married/living together	No school	$0-1/day	2	In care-complete	<50	In care, VL <50	1.51	67	29.3847	491
268	Same-day ART	Male	31-35	Single	Primary	$0-1/day	2	In care-complete	<50	In care, VL <50	1.76	73	23.5666	450
270	Standard ART	Female	31-35	Currently married/living together	No school	$0-1/day	2	In care-complete	<50	In care, VL <50	1.49	55.6	25.0439	98
271	Same-day ART	Male	31-35	Currently married/living together	Secondary or more	$1-2/day	1	In care-complete	<50	In care, VL <50	1.75	62	20.2449	261
273	Standard ART	Male	31-35	Currently married/living together	Primary	$0-1/day	1	In care-complete	<50	In care, VL <50	1.67	45	16.1354	13
274	Standard ART	Female	31-35	Currently married/living together	Primary	$1-2/day	2	In care-complete	<50	In care, VL <50	1.5	40	17.7778	245
277	Same-day ART	Female	31-35	Formerly married	Primary	$0-1/day	1	In care-complete	<50	In care, VL <50	1.62	55	20.9572	417
278	Standard ART	Female	31-35	Currently married/living together	Primary	$0-1/day	1	In care-complete	<50	In care, VL <50	1.6	46	17.9688	47
279	Same-day ART	Female	31-35	Currently married/living together	Primary	No income	1	In care-complete	<50	In care, VL <50	1.59	60	23.7332	34
280	Same-day ART	Male	31-35	Currently married/living together	Primary	$1-2/day	2	In care-complete	<50	In care, VL <50	1.68	82	29.0533	164
283	Same-day ART	Female	31-35	Currently married/living together	Primary	$0-1/day	2	In care-complete	<50	In care, VL <50	1.53	55.1	23.538	252
286	Same-day ART	Male	31-35	Single	Secondary or more	$1-2/day	2	In care-complete	<50	In care, VL <50	1.7	60.3	20.8651	352
287	Same-day ART	Female	31-35	Currently married/living together	Secondary or more	No income	2	In care-complete	<50	In care, VL <50	1.65	54	19.8347	234
288	Same-day ART	Male	31-35	Currently married/living together	Primary	$0-1/day	2	In care-complete	<50	In care, VL <50	1.72	63	21.2953	36
289	Standard ART	Female	31-35	Currently married/living together	Secondary or more	$0-1/day	1	In care-complete	<50	In care, VL <50	1.57	56.5	22.9218	68
290	Standard ART	Female	31-35	Currently married/living together	No school	$0-1/day	2	In care-complete	<50	In care, VL <50	1.55	69	28.7201	154
292	Standard ART	Male	31-35	Single	Primary	$0-1/day	1	In care-complete	<50	In care, VL <50	1.67	52	18.6453	449
293	Same-day ART	Male	31-35	Currently married/living together	Secondary or more	$1-2/day	2	In care-complete	<50	In care, VL <50	1.69	61.4	21.4978	75
295	Same-day ART	Female	31-35	Single	Secondary or more	$1-2/day	2	In care-complete	<50	In care, VL <50	1.63	54.2	20.3997	100
296	Same-day ART	Female	31-35	Currently married/living together	Secondary or more	More than $2/day	2	In care-complete	<50	In care, VL <50	1.63	81.5	30.6748	269
297	Same-day ART	Male	31-35	Single	No school	No income	1	In care-complete	<50	In care, VL <50	1.65	54	19.8347	388
298	Standard ART	Female	31-35	Currently married/living together	Secondary or more	$0-1/day	2	In care-complete	<50	In care, VL <50	1.66	52	18.8707	124
299	Standard ART	Female	31-35	Currently married/living together	Primary	No income	2	In care-complete	<50	In care, VL <50	1.54	47	19.8178	358
300	Same-day ART	Female	31-35	Single	Primary	$1-2/day	2	In care-complete	<50	In care, VL <50	1.7	90.6	31.3495	280
301	Same-day ART	Female	31-35	Currently married/living together	No school	No income	2	In care-complete	<50	In care, VL <50	1.57	62.2	25.2343	170
303	Standard ART	Male	31-35	Currently married/living together	Secondary or more	$0-1/day	1	In care-complete	<50	In care, VL <50	1.7	58.9	20.3806	20
304	Standard ART	Male	31-35	Formerly married	Primary	$0-1/day	1	In care-complete	<50	In care, VL <50	1.61	59.6	22.9929	299
305	Standard ART	Male	31-35	Single	Secondary or more	No income	1	In care-complete	<50	In care, VL <50	1.74	60	19.8177	98
306	Standard ART	Male	31-35	Currently married/living together	Primary	No income	1	In care-complete	<50	In care, VL <50	1.6	54.6	21.3281	408
307	Standard ART	Female	31-35	Currently married/living together	Primary	$0-1/day	1	In care-complete	<50	In care, VL <50	1.63	75	28.2284	323
308	Standard ART	Female	31-35	Currently married/living together	Secondary or more	$0-1/day	1	In care-complete	<50	In care, VL <50	1.59	66.6	26.3439	431
310	Standard ART	Female	31-35	Currently married/living together	Primary	$0-1/day	1	In care-complete	<50	In care, VL <50	1.53	58.3	24.905	299
311	Standard ART	Male	31-35	Currently married/living together	Secondary or more	$1-2/day	1	In care-complete	<50	In care, VL <50	1.6	54	21.0938	39
314	Standard ART	Female	31-35	Currently married/living together	Secondary or more	$1-2/day	2	In care-complete	<50	In care, VL <50	1.66	77.5	28.1245	135
316	Standard ART	Female	31-35	Currently married/living together	Secondary or more	No income	2	In care-complete	<50	In care, VL <50	1.68	50	17.7154	129
317	Same-day ART	Female	31-35	Formerly married	Secondary or more	No income	1	In care-complete	<50	In care, VL <50	1.52	40	17.313	312
318	Standard ART	Female	31-35	Currently married/living together	No school	$0-1/day	1	In care-complete	<50	In care, VL <50	1.62	46.8	17.8326	385
319	Standard ART	Male	31-35	Currently married/living together	Secondary or more	$1-2/day	2	In care-complete	<50	In care, VL <50	1.67	54.1	19.3983	56
320	Standard ART	Male	31-35	Currently married/living together	No school	$1-2/day	2	In care-complete	<50	In care, VL <50	1.76	65	20.984	234
321	Same-day ART	Male	36-40	Currently married/living together	No school	$0-1/day	2	In care-complete	<50	In care, VL <50	1.67	62.3	22.3386	240
322	Same-day ART	Male	36-40	Currently married/living together	Primary	$0-1/day	2	In care-complete	<50	In care, VL <50	1.72	62	20.9573	331
323	Same-day ART	Female	36-40	Currently married/living together	Primary	More than $2/day	2	In care-complete	<50	In care, VL <50	1.63	73	27.4756	319
324	Standard ART	Female	36-40	Currently married/living together	No school	$0-1/day	2	In care-complete	<50	In care, VL <50	1.48	47.5	21.6855	322
325	Same-day ART	Male	36-40	Formerly married	Secondary or more	More than $2/day	1	In care-complete	<50	In care, VL <50	1.64	62.9	23.3864	241
326	Same-day ART	Male	36-40	Currently married/living together	No school	$0-1/day	1	In care-complete	<50	In care, VL <50	1.64	64.5	23.9813	165
327	Same-day ART	Female	36-40	Currently married/living together	Primary	$0-1/day	2	In care-complete	<50	In care, VL <50	1.51	48	21.0517	135
328	Standard ART	Male	36-40	Currently married/living together	Secondary or more	$1-2/day	2	In care-complete	<50	In care, VL <50	1.62	61.6	23.472	168
329	Same-day ART	Male	36-40	Currently married/living together	No school	$1-2/day	2	In care-complete	<50	In care, VL <50	1.65	54.5	20.0184	70
330	Same-day ART	Male	36-40	Currently married/living together	Secondary or more	$0-1/day	2	In care-complete	<50	In care, VL <50	1.72	53.6	18.1179	109
331	Same-day ART	Male	36-40	Currently married/living together	Secondary or more	More than $2/day	2	In care-complete	<50	In care, VL <50	1.65	57	20.9366	285
369	Standard ART	Female	36-40	Currently married/living together	Secondary or more	$0-1/day	2	In care-complete	<50	In care, VL <50	1.51	44.2	19.3851	146
372	Same-day ART	Male	36-40	Currently married/living together	Primary	$0-1/day	2	In care-complete	<50	In care, VL <50	1.74	60	19.8177	104
373	Same-day ART	Male	36-40	Currently married/living together	No school	$0-1/day	2	In care-complete	<50	In care, VL <50	1.8	62	19.1358	225
374	Standard ART	Male	36-40	Currently married/living together	Primary	More than $2/day	2	In care-complete	<50	In care, VL <50	1.58	54	21.6311	223
375	Same-day ART	Female	36-40	Currently married/living together	No school	$0-1/day	1	In care-complete	<50	In care, VL <50	1.51	40	17.5431	138
376	Standard ART	Male	36-40	Currently married/living together	Secondary or more	$1-2/day	2	In care-complete	<50	In care, VL <50	1.59	52.7	20.8457	216
377	Same-day ART	Female	36-40	Currently married/living together	No school	$0-1/day	2	In care-complete	<50	In care, VL <50	1.56	54.6	22.4359	273
378	Standard ART	Male	36-40	Single	Secondary or more	No income	1	In care-complete	<50	In care, VL <50	1.71	63	21.5451	20
379	Same-day ART	Male	36-40	Currently married/living together	Secondary or more	More than $2/day	2	In care-complete	<50	In care, VL <50	1.65	65	23.8751	179
380	Standard ART	Female	36-40	Currently married/living together	No school	$0-1/day	2	In care-complete	<50	In care, VL <50	1.61	71.4	27.5452	166
384	Standard ART	Male	36-40	Currently married/living together	Secondary or more	$0-1/day	1	In care-complete	<50	In care, VL <50	1.66	66	23.9512	34
385	Standard ART	Female	36-40	Formerly married	Primary	No income	2	In care-complete	<50	In care, VL <50	1.6	56	21.875	248
386	Same-day ART	Male	36-40	Currently married/living together	Primary	$1-2/day	2	In care-complete	<50	In care, VL <50	1.66	58	21.048	240
387	Same-day ART	Male	36-40	Currently married/living together	Secondary or more	$1-2/day	2	In care-complete	<50	In care, VL <50	1.75	65.5	21.3878	262
388	Same-day ART	Male	36-40	Currently married/living together	Secondary or more	$1-2/day	2	In care-complete	<50	In care, VL <50	1.78	75	23.6713	338
389	Standard ART	Male	36-40	Currently married/living together	Primary	$0-1/day	1	In care-complete	<50	In care, VL <50	1.64	59	21.9363	64
392	Same-day ART	Male	36-40	Currently married/living together	Primary	$0-1/day	2	In care-complete	<50	In care, VL <50	1.83	61.7	18.424	267
396	Standard ART	Female	36-40	Currently married/living together	Secondary or more	No income	1	In care-complete	<50	In care, VL <50	1.61	65.9	25.4234	380
398	Standard ART	Male	36-40	Currently married/living together	No school	$0-1/day	2	In care-complete	<50	In care, VL <50	1.64	64	23.7954	190
399	Same-day ART	Male	36-40	Currently married/living together	Secondary or more	$1-2/day	2	In care-complete	<50	In care, VL <50	1.72	56	18.9292	19
400	Standard ART	Female	36-40	Currently married/living together	Primary	$1-2/day	1	In care-complete	<50	In care, VL <50	1.54	71	29.9376	347
401	Same-day ART	Female	36-40	Currently married/living together	Secondary or more	No income	2	In care-complete	<50	In care, VL <50	1.52	38	16.4474	73
403	Standard ART	Female	36-40	Currently married/living together	Secondary or more	$1-2/day	2	In care-complete	<50	In care, VL <50	1.59	87.5	34.611	257
405	Standard ART	Male	36-40	Single	Secondary or more	$0-1/day	2	In care-complete	<50	In care, VL <50	1.63	52.9	19.9104	18
406	Same-day ART	Female	36-40	Formerly married	Primary	$0-1/day	1	In care-complete	<50	In care, VL <50	1.54	34	14.3363	66
408	Same-day ART	Female	36-40	Currently married/living together	Secondary or more	More than $2/day	2	In care-complete	<50	In care, VL <50	1.68	66.3	23.4906	37
411	Standard ART	Female	36-40	Currently married/living together	No school	$1-2/day	2	In care-complete	<50	In care, VL <50	1.67	70.2	25.1712	412
413	Same-day ART	Male	36-40	Currently married/living together	No school	$0-1/day	2	In care-complete	<50	In care, VL <50	1.68	57	20.1956	473
415	Standard ART	Female	36-40	Formerly married	Secondary or more	$0-1/day	2	In care-complete	<50	In care, VL <50	1.6	56	21.875	350
416	Standard ART	Male	36-40	Currently married/living together	Primary	More than $2/day	1	In care-complete	<50	In care, VL <50	1.75	68	22.2041	382
417	Standard ART	Female	36-40	Single	Secondary or more	$0-1/day	2	In care-complete	<50	In care, VL <50	1.57	42.7	17.3232	68
419	Same-day ART	Male	36-40	Currently married/living together	Primary	$1-2/day	1	In care-complete	<50	In care, VL <50	1.77	80	25.5354	403
420	Same-day ART	Female	36-40	Currently married/living together	Secondary or more	$1-2/day	2	In care-complete	<50	In care, VL <50	1.67	91.5	32.8086	161
421	Standard ART	Male	36-40	Currently married/living together	Primary	$1-2/day	2	In care-complete	<50	In care, VL <50	1.62	72.5	27.6254	323
456	Standard ART	Female	41-45	Currently married/living together	Primary	$0-1/day	2	In care-complete	<50	In care, VL <50	1.54	49	20.6612	125
457	Standard ART	Female	41-45	Currently married/living together	Primary	No income	2	In care-complete	<50	In care, VL <50	1.6	74.5	29.1016	197
458	Same-day ART	Female	41-45	Single	Secondary or more	No income	2	In care-complete	<50	In care, VL <50	1.6	60.9	23.7891	167
459	Same-day ART	Male	41-45	Currently married/living together	Secondary or more	$0-1/day	1	In care-complete	<50	In care, VL <50	1.74	67	22.1297	389
460	Standard ART	Male	41-45	Currently married/living together	Primary	$0-1/day	2	In care-complete	<50	In care, VL <50	1.64	57	21.1927	217
461	Same-day ART	Female	41-45	Currently married/living together	Primary	$0-1/day	2	In care-complete	<50	In care, VL <50	1.59	59.5	23.5355	461
474	Standard ART	Female	41-45	Formerly married	No school	More than $2/day	2	In care-complete	<50	In care, VL <50	1.66	60	21.7738	483
475	Same-day ART	Male	41-45	Formerly married	Primary	No income	1	In care-complete	<50	In care, VL <50	1.77	52.4	16.7257	404
477	Same-day ART	Female	41-45	Currently married/living together	Secondary or more	$0-1/day	2	In care-complete	<50	In care, VL <50	1.57			298
482	Standard ART	Male	41-45	Formerly married	No school	No income	2	In care-complete	<50	In care, VL <50	1.69	58.4	20.4475	214
483	Standard ART	Female	41-45	Currently married/living together	No school	$0-1/day	2	In care-complete	<50	In care, VL <50	1.61	45	17.3604	263
484	Standard ART	Male	41-45	Currently married/living together	Primary	$1-2/day	2	In care-complete	<50	In care, VL <50	1.77	62	19.79	220
485	Same-day ART	Male	41-45	Single	No school	No income	1	In care-complete	<50	In care, VL <50	1.58	49	19.6283	438
488	Same-day ART	Male	41-45	Currently married/living together	Primary	$0-1/day	2	In care-complete	<50	In care, VL <50	1.48	59.8	27.3009	65
489	Standard ART	Male	41-45	Currently married/living together	Secondary or more	$0-1/day	2	In care-complete	<50	In care, VL <50	1.68	63	22.3214	90
490	Same-day ART	Male	41-45	Currently married/living together	Primary	$0-1/day	1	In care-complete	<50	In care, VL <50	1.77	57	18.194	390
491	Same-day ART	Male	41-45	Currently married/living together	Primary	$1-2/day	2	In care-complete	<50	In care, VL <50	1.64	62.5	23.2377	24
492	Same-day ART	Male	41-45	Currently married/living together	Primary	$1-2/day	2	In care-complete	<50	In care, VL <50	1.67	58	20.7967	461
493	Standard ART	Male	41-45	Currently married/living together	Secondary or more	$1-2/day	2	In care-complete	<50	In care, VL <50	1.65	57	20.9366	250
494	Same-day ART	Male	41-45	Formerly married	Primary	$0-1/day	1	In care-complete	<50	In care, VL <50	1.68	49	17.3611	435
496	Standard ART	Female	41-45	Currently married/living together	No school	$1-2/day	2	In care-complete	<50	In care, VL <50	1.62	70.5	26.8633	326
499	Standard ART	Male	41-45	Currently married/living together	Secondary or more	$1-2/day	1	In care-complete	<50	In care, VL <50	1.66	52	18.8707	387
500	Standard ART	Male	41-45	Currently married/living together	Primary	$0-1/day	2	In care-complete	<50	In care, VL <50	1.69	65	22.7583	333
503	Same-day ART	Male	41-45	Formerly married	Secondary or more	$0-1/day	2	In care-complete	<50	In care, VL <50	1.69	62.2	21.7779	421
504	Standard ART	Female	41-45	Formerly married	Primary	$0-1/day	2	In care-complete	<50	In care, VL <50	1.67	54	19.3625	329
505	Same-day ART	Female	41-45	Currently married/living together	Primary	$0-1/day	2	In care-complete	<50	In care, VL <50	1.58	40.7	16.3035	79
509	Same-day ART	Female	41-45	Currently married/living together	Secondary or more	No income	2	In care-complete	<50	In care, VL <50	1.55	67	27.8876	353
510	Same-day ART	Male	41-45	Currently married/living together	Secondary or more	More than $2/day	2	In care-complete	<50	In care, VL <50	1.7	63.5	21.9723	10
512	Standard ART	Male	41-45	Currently married/living together	Primary	$0-1/day	2	In care-complete	<50	In care, VL <50	1.59	47.4	18.7493	180
514	Standard ART	Male	41-45	Currently married/living together	Secondary or more	$0-1/day	1	In care-complete	<50	In care, VL <50	1.7	67.7	23.4256	234
515	Standard ART	Female	41-45	Currently married/living together	No school	$0-1/day	2	In care-complete	<50	In care, VL <50	1.45	56.9	27.063	267
516	Same-day ART	Female	41-45	Currently married/living together	No school	$0-1/day	2	In care-complete	<50	In care, VL <50	1.65	61.7	22.663	309
518	Standard ART	Male	41-45	Currently married/living together	No school	No income	2	In care-complete	<50	In care, VL <50	1.8	67	20.679	254
519	Standard ART	Female	41-45	Currently married/living together	No school	$0-1/day	2	In care-complete	<50	In care, VL <50	1.62	55.3	21.0715	83
520	Same-day ART	Female	41-45	Formerly married	No school	$0-1/day	2	In care-complete	<50	In care, VL <50	1.61	47	18.132	296
522	Standard ART	Male	41-45	Currently married/living together	Primary	$0-1/day	1	In care-complete	<50	In care, VL <50	1.64	68.4	25.4313	346
525	Standard ART	Male	41-45	Currently married/living together	Primary	$0-1/day	2	In care-complete	<50	In care, VL <50	1.72	57	19.2672	208
526	Standard ART	Female	41-45	Formerly married	No school	$0-1/day	2	In care-complete	<50	In care, VL <50	1.4	63	32.1429	373
527	Standard ART	Female	41-45	Currently married/living together	No school	$0-1/day	1	In care-complete	<50	In care, VL <50	1.52	68.5	29.6485	399
528	Same-day ART	Male	41-45	Formerly married	Secondary or more	$0-1/day	2	In care-complete	<50	In care, VL <50	1.68	72.9	25.8291	348
529	Same-day ART	Female	41-45	Formerly married	Secondary or more	More than $2/day	2	In care-complete	<50	In care, VL <50	1.64	66.5	24.7249	134
530	Standard ART	Male	41-45	Currently married/living together	Secondary or more	More than $2/day	1	In care-complete	<50	In care, VL <50	1.61	64	24.6904	238
531	Same-day ART	Male	41-45	Formerly married	Primary	$0-1/day	2	In care-complete	<50	In care, VL <50	1.62	52	19.8141	457
532	Same-day ART	Male	41-45	Currently married/living together	Primary	$0-1/day	1	In care-complete	<50	In care, VL <50	1.68	40	14.1723	371
533	Standard ART	Male	41-45	Currently married/living together	Secondary or more	$0-1/day	1	In care-complete	<50	In care, VL <50	1.73	66	22.0522	177
534	Same-day ART	Male	41-45	Single	Primary	$1-2/day	1	In care-complete	<50	In care, VL <50	1.66	49	17.782	422
535	Same-day ART	Female	41-45	Currently married/living together	No school	$0-1/day	2	In care-complete	<50	In care, VL <50	1.66	64.5	23.4069	209
536	Standard ART	Male	41-45	Currently married/living together	Secondary or more	$1-2/day	1	In care-complete	<50	In care, VL <50	1.67	69.4	24.8844	157
537	Standard ART	Female	41-45	Formerly married	Secondary or more	$1-2/day	2	In care-complete	<50	In care, VL <50	1.53	47.5	20.2913	350
550	Standard ART	Female	46-50	Single	Primary	$1-2/day	1	In care-complete	<50	In care, VL <50	1.5	46	20.4444	404
551	Same-day ART	Female	46-50	Formerly married	No school	$0-1/day	2	In care-complete	<50	In care, VL <50	1.51	50	21.9289	22
554	Standard ART	Female	46-50	Single	Primary	$0-1/day	1	In care-complete	<50	In care, VL <50	1.6	55	21.4844	297
555	Same-day ART	Female	46-50	Currently married/living together	Secondary or more	$1-2/day	2	In care-complete	<50	In care, VL <50	1.63	58.5	22.0181	488
556	Same-day ART	Female	46-50	Formerly married	Secondary or more	$1-2/day	2	In care-complete	<50	In care, VL <50	1.57	49.67	20.1509	384
558	Same-day ART	Male	46-50	Single	Secondary or more	More than $2/day	1	In care-complete	<50	In care, VL <50	1.62	48	18.2899	107
559	Standard ART	Female	46-50	Formerly married	Primary	$0-1/day	2	In care-complete	<50	In care, VL <50	1.56	54	22.1893	416
560	Standard ART	Male	46-50	Currently married/living together	Primary	No income	2	In care-complete	<50	In care, VL <50	1.67	70.7	25.3505	345
561	Same-day ART	Female	46-50	Currently married/living together	No school	$1-2/day	2	In care-complete	<50	In care, VL <50	1.54	60	25.2994	265
562	Standard ART	Female	46-50	Formerly married	Primary	$0-1/day	2	In care-complete	<50	In care, VL <50	1.59	43.2	17.0879	270
563	Standard ART	Female	46-50	Currently married/living together	No school	$0-1/day	2	In care-complete	<50	In care, VL <50	1.47	45	20.8247	108
564	Same-day ART	Male	46-50	Currently married/living together	No school	$0-1/day	1	In care-complete	<50	In care, VL <50	1.66	58.6	21.2658	187
565	Same-day ART	Female	46-50	Currently married/living together	Primary	$1-2/day	1	In care-complete	<50	In care, VL <50	1.53	43	18.369	279
568	Standard ART	Male	46-50	Currently married/living together	Secondary or more	More than $2/day	2	In care-complete	<50	In care, VL <50	1.67	71.4	25.6015	300
569	Same-day ART	Male	46-50	Formerly married	Primary	$1-2/day	2	In care-complete	<50	In care, VL <50	1.8	63.2	19.5062	255
570	Standard ART	Male	46-50	Currently married/living together	No school	$0-1/day	2	In care-complete	<50	In care, VL <50	1.7	66.5	23.0104	206
571	Same-day ART	Male	46-50	Currently married/living together	Secondary or more	$1-2/day	2	In care-complete	<50	In care, VL <50	1.69	73	25.5593	285
572	Standard ART	Female	46-50	Formerly married	Secondary or more	$1-2/day	2	In care-complete	<50	In care, VL <50	1.54	57	24.0344	188
573	Standard ART	Female	46-50	Currently married/living together	No school	$0-1/day	2	In care-complete	<50	In care, VL <50	1.67	63	22.5896	280
574	Same-day ART	Female	46-50	Currently married/living together	Primary	$0-1/day	2	In care-complete	<50	In care, VL <50	1.5	73.9	32.8444	245
575	Same-day ART	Male	46-50	Currently married/living together	Secondary or more	$1-2/day	2	In care-complete	<50	In care, VL <50	1.74	60	19.8177	130
576	Same-day ART	Female	46-50	Formerly married	No school	No income	2	In care-complete	<50	In care, VL <50	1.51	74	32.4547	303
577	Standard ART	Male	46-50	Single	Primary	No income	2	In care-complete	<50	In care, VL <50	1.67	57	20.4382	299
578	Same-day ART	Male	46-50	Currently married/living together	Secondary or more	No income	2	In care-complete	<50	In care, VL <50	1.64	55	20.4491	317
579	Same-day ART	Female	46-50	Currently married/living together	No school	No income	2	In care-complete	<50	In care, VL <50	1.57	40	16.2278	309
580	Same-day ART	Male	46-50	Currently married/living together	No school	$0-1/day	2	In care-complete	<50	In care, VL <50	1.73	83	27.7323	335
581	Same-day ART	Female	46-50	Formerly married	No school	$1-2/day	2	In care-complete	<50	In care, VL <50	1.59	52	20.5688	227
582	Same-day ART	Male	46-50	Currently married/living together	Secondary or more	$0-1/day	2	In care-complete	<50	In care, VL <50	1.6	48	18.75	413
583	Same-day ART	Female	46-50	Formerly married	Secondary or more	$0-1/day	2	In care-complete	<50	In care, VL <50	1.67	53	19.0039	421
587	Standard ART	Male	46-50	Currently married/living together	Secondary or more	$0-1/day	2	In care-complete	<50	In care, VL <50	1.7	70	24.2215	296
589	Same-day ART	Male	46-50	Currently married/living together	Secondary or more	$1-2/day	2	In care-complete	<50	In care, VL <50	1.7	68	23.5294	19
591	Standard ART	Male	46-50	Currently married/living together	Secondary or more	$0-1/day	2	In care-complete	<50	In care, VL <50	1.7	72.2	24.9827	44
592	Standard ART	Male	46-50	Currently married/living together	Secondary or more	$1-2/day	1	In care-complete	<50	In care, VL <50	1.71	53.5	18.2962	414
593	Standard ART	Male	46-50	Currently married/living together	Primary	$0-1/day	1	In care-complete	<50	In care, VL <50	1.6	71	27.7344	70
594	Same-day ART	Female	46-50	Formerly married	No school	$0-1/day	2	In care-complete	<50	In care, VL <50	1.58	42	16.8242	365
595	Same-day ART	Male	46-50	Currently married/living together	Primary	$0-1/day	1	In care-complete	<50	In care, VL <50	1.62	62	23.6244	121
596	Same-day ART	Male	46-50	Currently married/living together	No school	$1-2/day	1	In care-complete	<50	In care, VL <50	1.71	53	18.1252	69
597	Standard ART	Female	46-50	Currently married/living together	Primary	No income	1	In care-complete	<50	In care, VL <50	1.52	41.3	17.8757	240
598	Standard ART	Male	46-50	Single	Secondary or more	$1-2/day	2	In care-complete	<50	In care, VL <50	1.71	56.8	19.4248	144
599	Same-day ART	Female	46-50	Currently married/living together	No school	$0-1/day	2	In care-complete	<50	In care, VL <50	1.61	70.6	27.2366	355
600	Same-day ART	Female	46-50	Currently married/living together	Primary	$0-1/day	2	In care-complete	<50	In care, VL <50	1.61	56.6	21.8356	223
601	Standard ART	Male	46-50	Formerly married	Secondary or more	$0-1/day	1	In care-complete	<50	In care, VL <50	1.71	77.6	26.5381	464
612	Standard ART	Female	51-55	Currently married/living together	Primary	$0-1/day	2	In care-complete	<50	In care, VL <50	1.54	51.2	21.5888	229
613	Same-day ART	Female	51-55	Formerly married	Secondary or more	$0-1/day	2	In care-complete	<50	In care, VL <50	1.56	48.1	19.765	111
618	Same-day ART	Male	51-55	Currently married/living together	No school	$0-1/day	2	In care-complete	<50	In care, VL <50	1.62	50.6	19.2806	48
620	Same-day ART	Female	51-55	Currently married/living together	No school	No income	1	In care-complete	<50	In care, VL <50	1.52	54	23.3726	149
622	Standard ART	Male	51-55	Currently married/living together	No school	$0-1/day	2	In care-complete	<50	In care, VL <50	1.68	68	24.093	238
623	Same-day ART	Female	51-55	Formerly married	No school	$0-1/day	1	In care-complete	<50	In care, VL <50	1.57	64.5	26.1674	274
625	Same-day ART	Male	51-55	Currently married/living together	No school	$1-2/day	2	In care-complete	<50	In care, VL <50	1.69	57.5	20.1323	197
626	Standard ART	Female	51-55	Formerly married	Primary	$0-1/day	1	In care-complete	<50	In care, VL <50	1.53	64	27.3399	400
627	Standard ART	Female	51-55	Formerly married	Primary	$0-1/day	2	In care-complete	<50	In care, VL <50	1.59	69	27.2932	476
629	Same-day ART	Male	51-55	Currently married/living together	Primary	$0-1/day	2	In care-complete	<50	In care, VL <50	1.71	67	22.913	134
630	Same-day ART	Female	51-55	Formerly married	No school	$0-1/day	2	In care-complete	<50	In care, VL <50	1.57	44.4	18.0129	165
632	Same-day ART	Male	51-55	Currently married/living together	Primary	More than $2/day	2	In care-complete	<50	In care, VL <50	1.68	56.5	20.0184	149
633	Standard ART	Male	51-55	Currently married/living together	Secondary or more	$0-1/day	2	In care-complete	<50	In care, VL <50	1.67	54	19.3625	69
634	Same-day ART	Male	51-55	Currently married/living together	Primary	More than $2/day	1	In care-complete	<50	In care, VL <50	1.65	78.2	28.7236	253
635	Same-day ART	Male	51-55	Currently married/living together	No school	$0-1/day	2	In care-complete	<50	In care, VL <50	1.67	55	19.721	315
637	Standard ART	Female	51-55	Formerly married	No school	No income	2	In care-complete	<50	In care, VL <50	1.45	48.5	23.0678	371
638	Standard ART	Male	51-55	Currently married/living together	No school	$0-1/day	2	In care-complete	<50	In care, VL <50	1.75	62.7	20.4735	163
640	Same-day ART	Female	51-55	Formerly married	No school	$0-1/day	2	In care-complete	<50	In care, VL <50	1.65	51.7	18.9899	241
641	Same-day ART	Male	51-55	Formerly married	Primary	No income	1	In care-complete	<50	In care, VL <50	1.71	61	20.8611	291
642	Standard ART	Male	51-55	Currently married/living together	Secondary or more	$1-2/day	2	In care-complete	<50	In care, VL <50	1.57	51.9	21.0556	143
643	Same-day ART	Female	51-55	Formerly married	No school	$0-1/day	2	In care-complete	<50	In care, VL <50	1.54	47	19.8178	60
644	Same-day ART	Female	51-55	Currently married/living together	Primary	$0-1/day	1	In care-complete	<50	In care, VL <50	1.61	67.8	26.1564	245
645	Standard ART	Male	51-55	Currently married/living together	No school	$0-1/day	1	In care-complete	<50	In care, VL <50	1.77	65.2	20.8114	75
646	Same-day ART	Male	51-55	Formerly married	Secondary or more	$1-2/day	2	In care-complete	<50	In care, VL <50	1.68	66	23.3844	308
647	Standard ART	Female	51-55	Currently married/living together	No school	$0-1/day	2	In care-complete	<50	In care, VL <50	1.52	40.2	17.3996	293
648	Same-day ART	Female	51-55	Formerly married	No school	No income	2	In care-complete	<50	In care, VL <50	1.58	50.5	20.2291	125
649	Standard ART	Female	51-55	Formerly married	No school	$0-1/day	1	In care-complete	<50	In care, VL <50	1.59	64	25.3155	423
650	Standard ART	Female	51-55	Currently married/living together	Primary	No income	2	In care-complete	<50	In care, VL <50	1.59	61.6	24.3661	297
651	Same-day ART	Female	51-55	Currently married/living together	No school	$0-1/day	2	In care-complete	<50	In care, VL <50	1.48	48.7	22.2334	214
652	Same-day ART	Female	51-55	Currently married/living together	Primary	$0-1/day	2	In care-complete	<50	In care, VL <50	1.6	82.4	32.1875	261
653	Standard ART	Female	51-55	Currently married/living together	Primary	$0-1/day	2	In care-complete	<50	In care, VL <50	1.5	44	19.5556	53
655	Standard ART	Female	51-55	Formerly married	Primary	$1-2/day	2	In care-complete	<50	In care, VL <50	1.62	55	20.9572	461
656	Same-day ART	Female	51-55	Currently married/living together	No school	$0-1/day	2	In care-complete	<50	In care, VL <50	1.5	47.8	21.2444	444
657	Standard ART	Female	51-55	Currently married/living together	Primary	No income	2	In care-complete	<50	In care, VL <50	1.61	76	29.3199	141
659	Standard ART	Male	51-55	Currently married/living together	Primary	$0-1/day	2	In care-complete	<50	In care, VL <50	1.77	71	22.6627	32
660	Standard ART	Male	51-55	Currently married/living together	No school	$1-2/day	2	In care-complete	<50	In care, VL <50	1.7	70.4	24.3599	235
661	Same-day ART	Male	51-55	Currently married/living together	No school	$0-1/day	2	In care-complete	<50	In care, VL <50	1.67	65.7	23.5577	208
662	Same-day ART	Female	51-55	Currently married/living together	Secondary or more	No income	2	In care-complete	<50	In care, VL <50	1.55	51.6	21.4776	312
673	Standard ART	Female	56-60	Currently married/living together	No school	No income	2	In care-complete	<50	In care, VL <50	1.52	55	23.8054	212
674	Same-day ART	Male	56-60	Currently married/living together	No school	No income	2	In care-complete	<50	In care, VL <50	1.81	68	20.7564	401
675	Same-day ART	Female	56-60	Formerly married	No school	$0-1/day	2	In care-complete	<50	In care, VL <50	1.51	43.6	19.122	192
678	Standard ART	Female	56-60	Formerly married	Primary	No income	1	In care-complete	<50	In care, VL <50	1.55	45	18.7305	315
679	Standard ART	Female	56-60	Formerly married	Primary	No income	1	In care-complete	<50	In care, VL <50	1.52	46	19.91	343
680	Same-day ART	Female	56-60	Formerly married	No school	$0-1/day	2	In care-complete	<50	In care, VL <50	1.63	65	24.4646	246
681	Same-day ART	Male	56-60	Currently married/living together	No school	$0-1/day	2	In care-complete	<50	In care, VL <50	1.6	48	18.75	72
682	Same-day ART	Female	56-60	Formerly married	No school	$0-1/day	2	In care-complete	<50	In care, VL <50	1.58	84.8	33.9689	133
683	Standard ART	Female	56-60	Currently married/living together	No school	$0-1/day	1	In care-complete	<50	In care, VL <50	1.55	46.2	19.23	255
684	Same-day ART	Male	61-65	Currently married/living together	Primary	$0-1/day	2	In care-complete	<50	In care, VL <50	1.66	63	22.8625	219
685	Same-day ART	Male	61-65	Currently married/living together	No school	$0-1/day	2	In care-complete	<50	In care, VL <50	1.6	65	25.3906	301
689	Standard ART	Female	61-65	Formerly married	Primary	No income	2	In care-complete	<50	In care, VL <50	1.61	47.3	18.2478	165
690	Same-day ART	Female	61-65	Currently married/living together	Primary	$0-1/day	2	In care-complete	<50	In care, VL <50	1.51	43	18.8588	65
691	Standard ART	Male	61-65	Currently married/living together	Secondary or more	$1-2/day	1	In care-complete	<50	In care, VL <50	1.75	75.5	24.6531	344
693	Standard ART	Female	61-65	Formerly married	No school	No income	1	In care-complete	<50	In care, VL <50	1.67	81.5	29.223	428
694	Same-day ART	Female	61-65	Currently married/living together	No school	$0-1/day	2	In care-complete	<50	In care, VL <50	1.51	53.5	23.4639	397
695	Standard ART	Female	61-65	Formerly married	No school	No income	2	In care-complete	<50	In care, VL <50	1.53	49.7	21.2312	450
696	Same-day ART	Female	61-65	Formerly married	No school	$0-1/day	2	In care-complete	<50	In care, VL <50	1.57	57	23.1247	211
697	Same-day ART	Male	61-65	Currently married/living together	No school	$0-1/day	2	In care-complete	<50	In care, VL <50	1.66	76.2	27.6528	247
698	Same-day ART	Female	66-70	Currently married/living together	No school	$0-1/day	2	In care-complete	<50	In care, VL <50	1.48	45	20.5442	307
699	Same-day ART	Male	66-70	Currently married/living together	No school	$0-1/day	2	In care-complete	<50	In care, VL <50	1.56	48.5	19.9293	288
700	Same-day ART	Male	66-70	Currently married/living together	Primary	$0-1/day	2	In care-complete	<50	In care, VL <50	1.82	64.2	19.3817	353
701	Same-day ART	Male	71-75	Formerly married	Primary	No income	2	In care-complete	<50	In care, VL <50	1.64	61.7	22.9402	242
5	Same-day ART	Female	18-20	Single	Primary	$0-1/day	1	In care-complete	>/= 1000	In care, VL >/=1000	1.58	53.6	21.4709	322
30	Same-day ART	Female	21-25	Single	Secondary or more	No income	2	In care-complete	>/= 1000	In care, VL >/=1000	1.66	56	20.3223	218
31	Same-day ART	Female	21-25	Single	Primary	No income	2	In care-complete	>/= 1000	In care, VL >/=1000	1.56	54.5	22.3948	218
32	Same-day ART	Female	21-25	Currently married/living together	No school	$0-1/day	2	In care-complete	>/= 1000	In care, VL >/=1000	1.62	61	23.2434	388
33	Standard ART	Female	21-25	Formerly married	Primary	No income	2	In care-complete	>/= 1000	In care, VL >/=1000	1.63	65	24.4646	278
35	Same-day ART	Female	21-25	Currently married/living together	Secondary or more	$0-1/day	1	In care-complete	>/= 1000	In care, VL >/=1000	1.54	45.5	19.1854	294
36	Standard ART	Female	21-25	Single	Secondary or more	No income	2	In care-complete	>/= 1000	In care, VL >/=1000	1.62	40	15.2416	68
38	Standard ART	Male	21-25	Currently married/living together	Secondary or more	More than $2/day	2	In care-complete	>/= 1000	In care, VL >/=1000	1.85	66.1	19.3134	244
54	Standard ART	Female	21-25	Single	Secondary or more	$0-1/day	2	In care-complete	>/= 1000	In care, VL >/=1000	1.55	53.5	22.2685	442
56	Standard ART	Male	21-25	Single	Secondary or more	No income	1	In care-complete	>/= 1000	In care, VL >/=1000	1.75	64.3	20.9959	475
64	Standard ART	Male	21-25	Single	Secondary or more	No income	1	In care-complete	>/= 1000	In care, VL >/=1000	1.78	61.3	19.3473	498
102	Same-day ART	Female	26-30	Currently married/living together	Secondary or more	No income	2	In care-complete	>/= 1000	In care, VL >/=1000	1.57	45.8	18.5809	102
106	Same-day ART	Male	26-30	Single	Secondary or more	No income	2	In care-complete	>/= 1000	In care, VL >/=1000	1.59	60	23.7332	268
107	Same-day ART	Male	26-30	Formerly married	Primary	$0-1/day	1	In care-complete	>/= 1000	In care, VL >/=1000	1.72	61	20.6193	197
108	Same-day ART	Male	26-30	Single	Secondary or more	$1-2/day	1	In care-complete	>/= 1000	In care, VL >/=1000	1.79	62.5	19.5063	128
109	Standard ART	Female	26-30	Formerly married	Primary	No income	2	In care-complete	>/= 1000	In care, VL >/=1000	1.55	43	17.898	49
110	Standard ART	Male	26-30	Currently married/living together	Secondary or more	$0-1/day	2	In care-complete	>/= 1000	In care, VL >/=1000	1.6	73	28.5156	365
112	Standard ART	Male	26-30	Single	Primary	No income	2	In care-complete	>/= 1000	In care, VL >/=1000	1.67	52	18.6453	196
114	Same-day ART	Female	26-30	Currently married/living together	Primary	$1-2/day	2	In care-complete	>/= 1000	In care, VL >/=1000	1.62	47	17.9089	353
119	Same-day ART	Female	26-30	Currently married/living together	No school	$0-1/day	2	In care-complete	>/= 1000	In care, VL >/=1000	1.47	46	21.2874	194
121	Same-day ART	Female	26-30	Formerly married	Secondary or more	$0-1/day	2	In care-complete	>/= 1000	In care, VL >/=1000	1.65	72	26.4463	40
122	Same-day ART	Male	26-30	Currently married/living together	Secondary or more	$0-1/day	2	In care-complete	>/= 1000	In care, VL >/=1000	1.64	77	28.6288	129
124	Same-day ART	Female	26-30	Single	Primary	No income	2	In care-complete	>/= 1000	In care, VL >/=1000	1.57	65.2	26.4514	108
135	Same-day ART	Female	26-30	Currently married/living together	Primary	$0-1/day	1	In care-complete	>/= 1000	In care, VL >/=1000	1.52	59.9	25.9262	345
137	Standard ART	Male	26-30	Currently married/living together	Secondary or more	$0-1/day	2	In care-complete	>/= 1000	In care, VL >/=1000	1.61	54	20.8325	34
140	Same-day ART	Female	26-30	Currently married/living together	Secondary or more	$1-2/day	2	In care-complete	>/= 1000	In care, VL >/=1000	1.53	46	19.6506	484
156	Standard ART	Female	26-30	Currently married/living together	No school	$0-1/day	2	In care-complete	>/= 1000	In care, VL >/=1000	1.63	56	21.0772	61
157	Standard ART	Male	26-30	Formerly married	Secondary or more	$1-2/day	1	In care-complete	>/= 1000	In care, VL >/=1000	1.65	54	19.8347	154
161	Standard ART	Male	26-30	Currently married/living together	Secondary or more	$0-1/day	2	In care-complete	>/= 1000	In care, VL >/=1000	1.67	64	22.9481	319
162	Same-day ART	Male	26-30	Currently married/living together	Secondary or more	$1-2/day	2	In care-complete	>/= 1000	In care, VL >/=1000	1.77	70.5	22.5031	388
167	Standard ART	Male	26-30	Single	Secondary or more	$0-1/day	2	In care-complete	>/= 1000	In care, VL >/=1000	1.73	62.6	20.9162	144
174	Same-day ART	Female	26-30	Currently married/living together	Secondary or more	No income	1	In care-complete	>/= 1000	In care, VL >/=1000	1.44	44	21.2191	214
185	Same-day ART	Male	26-30	Single	Secondary or more	$0-1/day	2	In care-complete	>/= 1000	In care, VL >/=1000	1.7	57	19.7232	323
187	Standard ART	Male	26-30	Single	Secondary or more	No income	2	In care-complete	>/= 1000	In care, VL >/=1000	1.78	55.7	17.5799	171
231	Standard ART	Male	31-35	Single	No school	$0-1/day	1	In care-complete	>/= 1000	In care, VL >/=1000	1.68	50	17.7154	152
232	Standard ART	Male	31-35	Currently married/living together	Secondary or more	$1-2/day	1	In care-complete	>/= 1000	In care, VL >/=1000	1.67	67.9	24.3465	423
233	Same-day ART	Female	31-35	Currently married/living together	Primary	$0-1/day	2	In care-complete	>/= 1000	In care, VL >/=1000	1.67	52	18.6453	107
234	Standard ART	Female	31-35	Currently married/living together	Secondary or more	$1-2/day	2	In care-complete	>/= 1000	In care, VL >/=1000	1.6	66.8	26.0938	58
237	Standard ART	Female	31-35	Formerly married	Primary	No income	2	In care-complete	>/= 1000	In care, VL >/=1000	1.49	47	21.1702	426
238	Standard ART	Male	31-35	Single	No school	$0-1/day	2	In care-complete	>/= 1000	In care, VL >/=1000	1.71	60	20.5191	153
239	Standard ART	Male	31-35	Single	Secondary or more	$1-2/day	2	In care-complete	>/= 1000	In care, VL >/=1000	1.69	57	19.9573	240
240	Same-day ART	Male	31-35	Currently married/living together	Secondary or more	More than $2/day	1	In care-complete	>/= 1000	In care, VL >/=1000	1.78	90	28.4055	276
241	Same-day ART	Female	31-35	Single	Secondary or more	$1-2/day	1	In care-complete	>/= 1000	In care, VL >/=1000	1.62	67.2	25.6059	259
242	Same-day ART	Male	31-35	Currently married/living together	Primary	$1-2/day	2	In care-complete	>/= 1000	In care, VL >/=1000	1.65	54.5	20.0184	74
243	Same-day ART	Female	31-35	Currently married/living together	Secondary or more	$0-1/day	2	In care-complete	>/= 1000	In care, VL >/=1000	1.55	57	23.7253	158
244	Same-day ART	Male	31-35	Currently married/living together	Secondary or more	$1-2/day	2	In care-complete	>/= 1000	In care, VL >/=1000	1.69	67	23.4586	287
257	Standard ART	Male	31-35	Single	Primary	$0-1/day	2	In care-complete	>/= 1000	In care, VL >/=1000	1.64	49.5	18.4042	24
269	Same-day ART	Female	31-35	Formerly married	No school	$0-1/day	2	In care-complete	>/= 1000	In care, VL >/=1000	1.62	62	23.6244	115
270	Same-day ART	Male	31-35	Formerly married	No school	$0-1/day	1	In care-complete	>/= 1000	In care, VL >/=1000	1.76	52.5	16.9486	333
275	Standard ART	Female	31-35	Currently married/living together	Secondary or more	$1-2/day	2	In care-complete	>/= 1000	In care, VL >/=1000	1.7	75	25.9516	305
282	Same-day ART	Male	31-35	Currently married/living together	Secondary or more	More than $2/day	2	In care-complete	>/= 1000	In care, VL >/=1000	1.67	56	20.0796	412
284	Standard ART	Male	31-35	Single	Primary	No income	1	In care-complete	>/= 1000	In care, VL >/=1000	1.21	62	42.3468	157
285	Standard ART	Female	31-35	Single	Secondary or more	No income	1	In care-complete	>/= 1000	In care, VL >/=1000	1.61	60.5	23.3401	333
291	Standard ART	Female	31-35	Currently married/living together	No school	$0-1/day	2	In care-complete	>/= 1000	In care, VL >/=1000	1.56	57	23.4221	349
294	Standard ART	Female	31-35	Currently married/living together	No school	$0-1/day	2	In care-complete	>/= 1000	In care, VL >/=1000	1.58	49	19.6283	419
300	Standard ART	Female	31-35	Currently married/living together	Primary	$1-2/day	2	In care-complete	>/= 1000	In care, VL >/=1000	1.57	52	21.0962	76
309	Same-day ART	Female	31-35	Currently married/living together	No school	$0-1/day	2	In care-complete	>/= 1000	In care, VL >/=1000	1.51	61	26.7532	264
312	Standard ART	Male	31-35	Single	Secondary or more	More than $2/day	2	In care-complete	>/= 1000	In care, VL >/=1000	1.7	72	24.9135	22
313	Same-day ART	Female	31-35	Formerly married	Secondary or more	No income	1	In care-complete	>/= 1000	In care, VL >/=1000	1.62	49.1	18.709	103
317	Standard ART	Male	31-35	Currently married/living together	Secondary or more	No income	1	In care-complete	>/= 1000	In care, VL >/=1000	1.79	61.2	19.1005	63
318	Standard ART	Male	31-35	Single	Secondary or more	$1-2/day	2	In care-complete	>/= 1000	In care, VL >/=1000	1.66	47.8	17.3465	15
319	Standard ART	Female	31-35	Currently married/living together	No school	$0-1/day	2	In care-complete	>/= 1000	In care, VL >/=1000	1.59	51	20.1733	374
320	Standard ART	Male	31-35	Currently married/living together	Secondary or more	$0-1/day	1	In care-complete	>/= 1000	In care, VL >/=1000	1.66	53.6	19.4513	230
321	Same-day ART	Female	31-35	Currently married/living together	Primary	$0-1/day	2	In care-complete	>/= 1000	In care, VL >/=1000	1.59	52.3	20.6875	123
353	Standard ART	Female	36-40	Formerly married	No school	$0-1/day	1	In care-complete	>/= 1000	In care, VL >/=1000	1.59	43.5	17.2066	332
354	Standard ART	Male	36-40	Formerly married	Primary	$1-2/day	2	In care-complete	>/= 1000	In care, VL >/=1000	1.76	71.5	23.0824	133
355	Same-day ART	Male	36-40	Currently married/living together	Secondary or more	$1-2/day	2	In care-complete	>/= 1000	In care, VL >/=1000	1.72	61	20.6193	487
356	Standard ART	Male	36-40	Single	Secondary or more	$1-2/day	1	In care-complete	>/= 1000	In care, VL >/=1000	1.62	73	27.8159	283
367	Standard ART	Male	36-40	Currently married/living together	Secondary or more	$0-1/day	2	In care-complete	>/= 1000	In care, VL >/=1000	1.59	49.3	19.5008	177
368	Same-day ART	Male	36-40	Formerly married	Secondary or more	$1-2/day	2	In care-complete	>/= 1000	In care, VL >/=1000	1.73	60	20.0474	335
371	Standard ART	Male	36-40	Currently married/living together	Primary	$1-2/day	2	In care-complete	>/= 1000	In care, VL >/=1000	1.68	60	21.2585	290
372	Same-day ART	Female	36-40	Formerly married	Primary	$0-1/day	2	In care-complete	>/= 1000	In care, VL >/=1000	1.68	59.6	21.1168	227
383	Standard ART	Female	36-40	Formerly married	Primary	$1-2/day	2	In care-complete	>/= 1000	In care, VL >/=1000	1.55	56.8	23.642	304
391	Same-day ART	Male	36-40	Currently married/living together	Secondary or more	$1-2/day	2	In care-complete	>/= 1000	In care, VL >/=1000	1.71	69	23.597	300
393	Same-day ART	Female	36-40	Formerly married	Secondary or more	No income	2	In care-complete	>/= 1000	In care, VL >/=1000	1.67	50.6	18.1434	370
394	Standard ART	Female	36-40	Currently married/living together	No school	$0-1/day	2	In care-complete	>/= 1000	In care, VL >/=1000	1.49	42	18.9181	141
397	Standard ART	Female	36-40	Currently married/living together	Primary	$0-1/day	2	In care-complete	>/= 1000	In care, VL >/=1000	1.52	62	26.8352	76
404	Standard ART	Male	36-40	Currently married/living together	Secondary or more	$0-1/day	1	In care-complete	>/= 1000	In care, VL >/=1000	1.58	59.6	23.8744	125
407	Same-day ART	Male	36-40	Currently married/living together	Secondary or more	$1-2/day	2	In care-complete	>/= 1000	In care, VL >/=1000	1.78	70	22.0932	390
412	Standard ART	Female	36-40	Currently married/living together	Primary	$1-2/day	2	In care-complete	>/= 1000	In care, VL >/=1000	1.65	61	22.4059	496
414	Same-day ART	Male	36-40	Currently married/living together	Secondary or more	More than $2/day	2	In care-complete	>/= 1000	In care, VL >/=1000	1.75	83	27.102	72
418	Standard ART	Male	36-40	Currently married/living together	No school	$1-2/day	1	In care-complete	>/= 1000	In care, VL >/=1000	1.66	57.3	20.794	63
419	Same-day ART	Female	36-40	Single	No school	No income	2	In care-complete	>/= 1000	In care, VL >/=1000	1.62	45.9	17.4897	23
420	Standard ART	Male	36-40	Currently married/living together	Primary	$0-1/day	2	In care-complete	>/= 1000	In care, VL >/=1000	1.62	54.6	20.8048	143
421	Standard ART	Female	36-40	Currently married/living together	Secondary or more	$0-1/day	2	In care-complete	>/= 1000	In care, VL >/=1000	1.59	60	23.7332	214
455	Standard ART	Female	41-45	Formerly married	No school	No income	2	In care-complete	>/= 1000	In care, VL >/=1000	1.58	49.2	19.7084	105
456	Same-day ART	Male	41-45	Currently married/living together	Secondary or more	$1-2/day	2	In care-complete	>/= 1000	In care, VL >/=1000	1.69	61	21.3578	10
457	Same-day ART	Male	41-45	Currently married/living together	No school	$0-1/day	1	In care-complete	>/= 1000	In care, VL >/=1000	1.64	55	20.4491	91
458	Same-day ART	Male	41-45	Currently married/living together	Primary	$0-1/day	2	In care-complete	>/= 1000	In care, VL >/=1000	1.66	52.4	19.0158	122
464	Standard ART	Female	41-45	Currently married/living together	Primary	$0-1/day	2	In care-complete	>/= 1000	In care, VL >/=1000	1.57	47.9	19.4328	120
466	Standard ART	Female	41-45	Currently married/living together	No school	More than $2/day	2	In care-complete	>/= 1000	In care, VL >/=1000	1.57	62.6	25.3966	465
467	Standard ART	Male	41-45	Formerly married	Primary	$0-1/day	2	In care-complete	>/= 1000	In care, VL >/=1000	1.7	68.1	23.564	310
473	Same-day ART	Male	41-45	Formerly married	Primary	No income	2	In care-complete	>/= 1000	In care, VL >/=1000	1.73	60.2	20.1143	189
476	Standard ART	Female	41-45	Formerly married	Primary	$0-1/day	2	In care-complete	>/= 1000	In care, VL >/=1000	1.46	41.5	19.4689	92
477	Same-day ART	Female	41-45	Formerly married	No school	No income	2	In care-complete	>/= 1000	In care, VL >/=1000	1.6	51	19.9219	230
479	Standard ART	Female	41-45	Formerly married	Primary	$0-1/day	2	In care-complete	>/= 1000	In care, VL >/=1000	1.59	46.7	18.4724	269
480	Same-day ART	Female	41-45	Currently married/living together	Primary	$0-1/day	2	In care-complete	>/= 1000	In care, VL >/=1000	1.57	80	32.4557	269
481	Same-day ART	Male	41-45	Single	Primary	$0-1/day	1	In care-complete	>/= 1000	In care, VL >/=1000	1.7	63.2	21.8685	115
497	Same-day ART	Male	41-45	Currently married/living together	Primary	$1-2/day	2	In care-complete	>/= 1000	In care, VL >/=1000	1.65	64	23.5078	170
498	Standard ART	Male	41-45	Currently married/living together	Primary	No income	2	In care-complete	>/= 1000	In care, VL >/=1000	1.52	50	21.6413	342
502	Standard ART	Female	41-45	Currently married/living together	No school	$0-1/day	1	In care-complete	>/= 1000	In care, VL >/=1000	1.5	47.9	21.2889	343
505	Same-day ART	Male	41-45	Currently married/living together	Secondary or more	$0-1/day	1	In care-complete	>/= 1000	In care, VL >/=1000	1.69	64	22.4082	49
507	Standard ART	Male	41-45	Currently married/living together	No school	$1-2/day	2	In care-complete	>/= 1000	In care, VL >/=1000	1.66	62.7	22.7537	177
510	Standard ART	Female	41-45	Currently married/living together	Secondary or more	$0-1/day	2	In care-complete	>/= 1000	In care, VL >/=1000	1.57	42	17.0392	110
511	Same-day ART	Male	41-45	Currently married/living together	Secondary or more	$1-2/day	1	In care-complete	>/= 1000	In care, VL >/=1000	1.67	62.3	22.3386	32
512	Same-day ART	Female	41-45	Formerly married	No school	$1-2/day	1	In care-complete	>/= 1000	In care, VL >/=1000	1.65	50.7	18.6226	140
524	Standard ART	Female	41-45	Currently married/living together	Primary	$0-1/day	2	In care-complete	>/= 1000	In care, VL >/=1000	1.5	63	28	188
549	Same-day ART	Male	46-50	Currently married/living together	No school	$0-1/day	2	In care-complete	>/= 1000	In care, VL >/=1000	1.72	57	19.2672	391
552	Standard ART	Male	46-50	Formerly married	No school	$0-1/day	2	In care-complete	>/= 1000	In care, VL >/=1000	1.73	66.9	22.3529	97
553	Same-day ART	Male	46-50	Currently married/living together	Primary	$0-1/day	1	In care-complete	>/= 1000	In care, VL >/=1000	1.62	46	17.5278	175
557	Same-day ART	Male	46-50	Currently married/living together	No school	$0-1/day	1	In care-complete	>/= 1000	In care, VL >/=1000	1.7	65	22.4914	196
558	Same-day ART	Male	46-50	Formerly married	Primary	$1-2/day	1	In care-complete	>/= 1000	In care, VL >/=1000	1.66	56.7	20.5763	292
583	Standard ART	Male	46-50	Currently married/living together	Secondary or more	More than $2/day	1	In care-complete	>/= 1000	In care, VL >/=1000	1.64	64	23.7954	234
588	Standard ART	Female	46-50	Currently married/living together	Primary	No income	2	In care-complete	>/= 1000	In care, VL >/=1000	1.56	55.6	22.8468	286
594	Same-day ART	Male	46-50	Currently married/living together	No school	$1-2/day	2	In care-complete	>/= 1000	In care, VL >/=1000	1.81	66	20.1459	194
595	Same-day ART	Female	46-50	Currently married/living together	Primary	More than $2/day	2	In care-complete	>/= 1000	In care, VL >/=1000	1.51	45.7	20.043	249
599	Standard ART	Female	46-50	Currently married/living together	No school	$0-1/day	2	In care-complete	>/= 1000	In care, VL >/=1000	1.57	54.4	22.0699	42
600	Same-day ART	Male	46-50	Currently married/living together	Primary	$0-1/day	2	In care-complete	>/= 1000	In care, VL >/=1000	1.63	59.8	22.5074	295
614	Standard ART	Male	51-55	Formerly married	No school	More than $2/day	2	In care-complete	>/= 1000	In care, VL >/=1000	1.67	56.7	20.3306	186
615	Standard ART	Male	51-55	Currently married/living together	No school	$0-1/day	2	In care-complete	>/= 1000	In care, VL >/=1000	1.68	67	23.7387	410
616	Standard ART	Male	51-55	Currently married/living together	Primary	More than $2/day	2	In care-complete	>/= 1000	In care, VL >/=1000	1.57	58.9	23.8955	408
617	Same-day ART	Male	51-55	Currently married/living together	No school	$1-2/day	2	In care-complete	>/= 1000	In care, VL >/=1000	1.73	54	18.0427	288
619	Standard ART	Female	51-55	Formerly married	Primary	No income	2	In care-complete	>/= 1000	In care, VL >/=1000	1.59	59.6	23.575	43
621	Same-day ART	Female	51-55	Formerly married	No school	$0-1/day	2	In care-complete	>/= 1000	In care, VL >/=1000	1.46	50	23.4566	267
628	Standard ART	Male	51-55	Formerly married	No school	$0-1/day	2	In care-complete	>/= 1000	In care, VL >/=1000	1.66	53.5	19.415	348
636	Standard ART	Male	51-55	Currently married/living together	Primary	$0-1/day	2	In care-complete	>/= 1000	In care, VL >/=1000	1.56	61	25.0657	428
639	Standard ART	Male	51-55	Currently married/living together	No school	$0-1/day	2	In care-complete	>/= 1000	In care, VL >/=1000	1.66	61	22.1367	313
652	Same-day ART	Female	51-55	Currently married/living together	Secondary or more	No income	1	In care-complete	>/= 1000	In care, VL >/=1000	1.61	68.3	26.3493	393
658	Standard ART	Male	51-55	Currently married/living together	Primary	$1-2/day	1	In care-complete	>/= 1000	In care, VL >/=1000	1.68	69	24.4473	9
659	Same-day ART	Male	51-55	Formerly married	Secondary or more	More than $2/day	2	In care-complete	>/= 1000	In care, VL >/=1000	1.62	51.2	19.5092	390
660	Same-day ART	Male	51-55	Currently married/living together	No school	$0-1/day	2	In care-complete	>/= 1000	In care, VL >/=1000	1.56	57.8	23.7508	66
661	Same-day ART	Male	51-55	Currently married/living together	Primary	$0-1/day	2	In care-complete	>/= 1000	In care, VL >/=1000	1.62	50	19.052	232
662	Same-day ART	Male	56-60	Currently married/living together	Secondary or more	$1-2/day	1	In care-complete	>/= 1000	In care, VL >/=1000	1.65	70.3	25.8219	298
672	Standard ART	Male	56-60	Formerly married	No school	No income	2	In care-complete	>/= 1000	In care, VL >/=1000	1.56	86	35.3386	449
673	Standard ART	Male	56-60	Currently married/living together	Primary	$0-1/day	1	In care-complete	>/= 1000	In care, VL >/=1000	1.68	78.4	27.7778	334
684	Standard ART	Male	56-60	Formerly married	No school	No income	1	In care-complete	>/= 1000	In care, VL >/=1000	1.72	47.8	16.1574	149
692	Same-day ART	Female	61-65	Currently married/living together	No school	$0-1/day	2	In care-complete	>/= 1000	In care, VL >/=1000	1.55	45	18.7305	383
50	Standard ART	Female	21-25	Single	Secondary or more	No income	2	In care-complete	50-1000	In care, VL 50-1000	1.5	50	22.2222	488
53	Standard ART	Male	21-25	Single	Secondary or more	No income	2	In care-complete	50-1000	In care, VL 50-1000	1.68	53.3	18.8846	194
57	Standard ART	Female	21-25	Formerly married	No school	No income	1	In care-complete	50-1000	In care, VL 50-1000	1.61	47	18.132	102
58	Same-day ART	Male	21-25	Single	Secondary or more	No income	1	In care-complete	50-1000	In care, VL 50-1000	1.69	60	21.0077	175
66	Same-day ART	Female	21-25	Single	Secondary or more	$0-1/day	2	In care-complete	50-1000	In care, VL 50-1000	1.51	46.3	20.3061	148
113	Standard ART	Female	26-30	Single	Primary	More than $2/day	2	In care-complete	50-1000	In care, VL 50-1000	1.53	59.5	25.4176	486
115	Standard ART	Male	26-30	Currently married/living together	Secondary or more	More than $2/day	1	In care-complete	50-1000	In care, VL 50-1000	1.69	58	20.3074	421
116	Same-day ART	Female	26-30	Currently married/living together	Primary	No income	2	In care-complete	50-1000	In care, VL 50-1000	1.66	54	19.5965	117
117	Same-day ART	Male	26-30	Single	Secondary or more	No income	1	In care-complete	50-1000	In care, VL 50-1000	1.64	60	22.3082	380
148	Standard ART	Female	26-30	Single	Secondary or more	No income	2	In care-complete	50-1000	In care, VL 50-1000	1.66	69.4	25.1851	172
151	Standard ART	Female	26-30	Currently married/living together	No school	No income	1	In care-complete	50-1000	In care, VL 50-1000	1.6	59	23.0469	417
152	Standard ART	Female	26-30	Formerly married	No school	$0-1/day	2	In care-complete	50-1000	In care, VL 50-1000	1.62	61	23.2434	416
169	Standard ART	Male	26-30	Currently married/living together	Secondary or more	$0-1/day	1	In care-complete	50-1000	In care, VL 50-1000	1.75	57	18.6122	233
172	Standard ART	Female	26-30	Single	No school	No income	1	In care-complete	50-1000	In care, VL 50-1000	1.62	63.7	24.2722	198
175	Same-day ART	Male	26-30	Currently married/living together	Primary	$0-1/day	1	In care-complete	50-1000	In care, VL 50-1000	1.71	55	18.8092	491
178	Same-day ART	Male	26-30	Formerly married	Primary	$0-1/day	1	In care-complete	50-1000	In care, VL 50-1000	1.66	55	19.9594	324
239	Standard ART	Male	31-35	Currently married/living together	No school	$0-1/day	1	In care-complete	50-1000	In care, VL 50-1000	1.68	63	22.3214	150
240	Same-day ART	Female	31-35	Currently married/living together	No school	$0-1/day	2	In care-complete	50-1000	In care, VL 50-1000	1.56	51	20.9566	282
241	Same-day ART	Male	31-35	Currently married/living together	Primary	No income	2	In care-complete	50-1000	In care, VL 50-1000	1.69	50	17.5064	134
242	Same-day ART	Male	31-35	Currently married/living together	Secondary or more	No income	1	In care-complete	50-1000	In care, VL 50-1000	1.75	69	22.5306	376
259	Standard ART	Male	31-35	Currently married/living together	Secondary or more	More than $2/day	2	In care-complete	50-1000	In care, VL 50-1000	1.79	62	19.3502	32
260	Same-day ART	Male	31-35	Single	Secondary or more	$1-2/day	1	In care-complete	50-1000	In care, VL 50-1000	1.74	55.3	18.2653	345
265	Standard ART	Male	31-35	Currently married/living together	Secondary or more	$1-2/day	2	In care-complete	50-1000	In care, VL 50-1000	1.69	60	21.0077	204
276	Standard ART	Male	31-35	Currently married/living together	Primary	$0-1/day	1	In care-complete	50-1000	In care, VL 50-1000	1.65	63.1	23.1772	327
281	Same-day ART	Female	31-35	Formerly married	Secondary or more	$1-2/day	2	In care-complete	50-1000	In care, VL 50-1000	1.66	87	31.5721	161
315	Same-day ART	Female	31-35	Currently married/living together	Secondary or more	No income	2	In care-complete	50-1000	In care, VL 50-1000	1.59	46	18.1955	61
354	Same-day ART	Male	36-40	Formerly married	Secondary or more	No income	2	In care-complete	50-1000	In care, VL 50-1000	1.64	52	19.3337	20
355	Same-day ART	Female	36-40	Currently married/living together	Primary	$0-1/day	2	In care-complete	50-1000	In care, VL 50-1000	1.57	64.5	26.1674	262
382	Standard ART	Female	36-40	Formerly married	Secondary or more	$0-1/day	1	In care-complete	50-1000	In care, VL 50-1000	1.6	52.6	20.5469	402
390	Same-day ART	Male	36-40	Currently married/living together	Primary	$1-2/day	2	In care-complete	50-1000	In care, VL 50-1000	1.54	49.6	20.9142	143
395	Standard ART	Female	36-40	Currently married/living together	No school	$0-1/day	2	In care-complete	50-1000	In care, VL 50-1000	1.57	66.67	27.0478	204
396	Same-day ART	Male	36-40	Currently married/living together	Primary	$0-1/day	2	In care-complete	50-1000	In care, VL 50-1000	1.68	58.4	20.6916	180
409	Standard ART	Female	36-40	Currently married/living together	No school	$0-1/day	2	In care-complete	50-1000	In care, VL 50-1000	1.59	65.6	25.9483	87
410	Standard ART	Female	36-40	Currently married/living together	Primary	$0-1/day	2	In care-complete	50-1000	In care, VL 50-1000	1.56	49	20.1348	120
411	Same-day ART	Male	36-40	Currently married/living together	Secondary or more	$1-2/day	2	In care-complete	50-1000	In care, VL 50-1000	1.72	68.7	23.222	353
412	Same-day ART	Male	41-45	Currently married/living together	Primary	More than $2/day	2	In care-complete	50-1000	In care, VL 50-1000	1.54	46.4	19.5649	236
413	Same-day ART	Female	41-45	Currently married/living together	No school	$0-1/day	2	In care-complete	50-1000	In care, VL 50-1000	1.47	50	23.1385	63
462	Standard ART	Female	41-45	Formerly married	No school	No income	2	In care-complete	50-1000	In care, VL 50-1000	1.55	41	17.0656	135
463	Same-day ART	Female	41-45	Currently married/living together	No school	$0-1/day	2	In care-complete	50-1000	In care, VL 50-1000	1.63	80	30.1103	231
472	Standard ART	Male	41-45	Currently married/living together	Primary	$0-1/day	2	In care-complete	50-1000	In care, VL 50-1000	1.6	56	21.875	301
481	Standard ART	Male	41-45	Formerly married	Secondary or more	$0-1/day	2	In care-complete	50-1000	In care, VL 50-1000	1.53	46.6	19.9069	39
487	Standard ART	Female	41-45	Currently married/living together	Primary	No income	2	In care-complete	50-1000	In care, VL 50-1000	1.58	60	24.0346	444
495	Standard ART	Female	41-45	Single	Secondary or more	$0-1/day	1	In care-complete	50-1000	In care, VL 50-1000	1.61	56.5	21.797	471
498	Standard ART	Male	41-45	Currently married/living together	Secondary or more	$1-2/day	2	In care-complete	50-1000	In care, VL 50-1000	1.76	66.3	21.4037	290
508	Same-day ART	Male	41-45	Formerly married	Primary	More than $2/day	2	In care-complete	50-1000	In care, VL 50-1000	1.62	59.8	22.7862	178
513	Standard ART	Female	41-45	Formerly married	Primary	$0-1/day	2	In care-complete	50-1000	In care, VL 50-1000	1.62	59	22.4813	315
514	Same-day ART	Male	41-45	Single	Secondary or more	$1-2/day	2	In care-complete	50-1000	In care, VL 50-1000	1.67	58	20.7967	51
515	Same-day ART	Female	46-50	Currently married/living together	No school	$0-1/day	2	In care-complete	50-1000	In care, VL 50-1000	1.58	59	23.634	354
516	Same-day ART	Female	46-50	Formerly married	No school	No income	1	In care-complete	50-1000	In care, VL 50-1000	1.65	46.2	16.9697	112
584	Same-day ART	Female	46-50	Formerly married	Primary	More than $2/day	2	In care-complete	50-1000	In care, VL 50-1000	1.52	58	25.1039	40
590	Same-day ART	Female	46-50	Formerly married	Primary	$0-1/day	2	In care-complete	50-1000	In care, VL 50-1000	1.57	45	18.2563	255
624	Standard ART	Male	51-55	Currently married/living together	Secondary or more	$0-1/day	2	In care-complete	50-1000	In care, VL 50-1000	1.62	61.5	23.4339	336
631	Standard ART	Female	51-55	Formerly married	No school	$0-1/day	2	In care-complete	50-1000	In care, VL 50-1000	1.65	63	23.1405	376
632	Same-day ART	Female	56-60	Formerly married	No school	No income	2	In care-complete	50-1000	In care, VL 50-1000	1.53	47.8	20.4195	294
675	Standard ART	Female	56-60	Currently married/living together	Secondary or more	$1-2/day	1	In care-complete	50-1000	In care, VL 50-1000	1.59	49	19.3821	142
702	Same-day ART	Male	71-75	Currently married/living together	No school	No income	2	In care-complete	50-1000	In care, VL 50-1000	1.61	49	18.9036	181
1	Same-day ART	Female	18-20	Single	Primary	$1-2/day	2	LTFU		LTFU	1.57	43	17.4449	406
3	Standard ART	Female	18-20	Single	Secondary or more	No income	2	LTFU		LTFU	1.5	44	19.5556	336
7	Standard ART	Male	21-25	Currently married/living together	Secondary or more	$0-1/day	1	LTFU		LTFU				232
8	Same-day ART	Male	21-25	Currently married/living together	Secondary or more	$1-2/day	1	LTFU		LTFU	1.72	63	21.2953	348
9	Same-day ART	Female	21-25	Single	Secondary or more	No income	2	LTFU		LTFU	1.58	57.5	23.0332	481
10	Standard ART	Male	21-25	Currently married/living together	No school	$0-1/day	2	LTFU		LTFU	1.7	55	19.0311	472
11	Same-day ART	Male	21-25	Single	Primary	$1-2/day	1	LTFU		LTFU	1.62	56	21.3382	487
12	Standard ART	Female	21-25	Single	Secondary or more	No income	1	LTFU		LTFU	1.64	48	17.8465	455
13	Standard ART	Female	21-25	Single	Primary	No income	1	LTFU		LTFU	1.58	48	19.2277	401
15	Same-day ART	Male	21-25	Single	Secondary or more	$1-2/day	2	LTFU		LTFU	1.65	61.1	22.4426	485
16	Same-day ART	Female	21-25	Currently married/living together	Secondary or more	No income	2	LTFU		LTFU	1.5	60	26.6667	175
18	Same-day ART	Male	21-25	Currently married/living together	Secondary or more	$0-1/day	1	LTFU		LTFU	1.68	69.5	24.6244	347
20	Standard ART	Female	21-25	Single	Primary	No income	1	LTFU		LTFU	1.61	45	17.3604	449
22	Standard ART	Female	21-25	Currently married/living together	Secondary or more	$0-1/day	2	LTFU		LTFU	1.62	57.3	21.8336	388
23	Same-day ART	Female	21-25	Currently married/living together	Secondary or more	$1-2/day	2	LTFU		LTFU	1.6	60.6	23.6719	154
25	Standard ART	Female	21-25	Currently married/living together	Secondary or more	$1-2/day	2	LTFU		LTFU	1.55	50.5	21.0198	219
26	Standard ART	Male	21-25	Currently married/living together	Secondary or more	$0-1/day	2	LTFU		LTFU	1.7	60.2	20.8304	414
67	Standard ART	Female	26-30	Currently married/living together	Primary	$0-1/day	2	LTFU		LTFU	1.41	41	20.6227	345
68	Standard ART	Male	26-30	Currently married/living together	Secondary or more	$1-2/day	2	LTFU		LTFU	1.68	63.8	22.6049	301
69	Standard ART	Male	26-30	Currently married/living together	Primary	$0-1/day	1	LTFU		LTFU	1.73			261
71	Same-day ART	Female	26-30	Currently married/living together	Secondary or more	$1-2/day	1	LTFU		LTFU	1.62	48.3	18.4042	142
73	Same-day ART	Male	26-30	Single	Secondary or more	$0-1/day	2	LTFU		LTFU	1.59	44	17.4044	179
74	Same-day ART	Male	26-30	Currently married/living together	No school	$0-1/day	1	LTFU		LTFU	1.54	45	18.9745	244
75	Same-day ART	Female	26-30	Currently married/living together	Primary	$0-1/day	2	LTFU		LTFU	1.53	56	23.9224	327
76	Standard ART	Male	26-30	Single	Primary	No income	2	LTFU		LTFU	1.65	55.6	20.4224	397
77	Standard ART	Male	26-30	Currently married/living together	Secondary or more	No income	1	LTFU		LTFU	1.57	51.8	21.0151	380
78	Standard ART	Male	26-30	Currently married/living together	Secondary or more	$0-1/day	2	LTFU		LTFU	1.75	70	22.8571	345
79	Same-day ART	Male	26-30	Formerly married	No school	$0-1/day	1	LTFU		LTFU	1.62	53	20.1951	81
80	Standard ART	Female	26-30	Currently married/living together	Primary	No income	2	LTFU		LTFU	1.53	52.5	22.4273	60
81	Same-day ART	Male	26-30	Single	Secondary or more	No income	1	LTFU		LTFU	1.77	61	19.4708	342
82	Standard ART	Female	26-30	Currently married/living together	No school	$0-1/day	2	LTFU		LTFU	1.61	54.4	20.9868	187
83	Standard ART	Female	26-30	Single	Primary	No income	1	LTFU		LTFU	1.54	38	16.0229	32
87	Same-day ART	Male	26-30	Single	Primary	$0-1/day	2	LTFU		LTFU	1.73	55	18.3768	299
91	Same-day ART	Male	26-30	Currently married/living together	No school	No income	1	LTFU		LTFU	1.86	65	18.7883	366
92	Same-day ART	Female	26-30	Single	Secondary or more	No income	2	LTFU		LTFU	1.58	50	20.0288	377
93	Same-day ART	Male	26-30	Currently married/living together	Primary	$0-1/day	1	LTFU		LTFU	1.6	53	20.7031	217
94	Standard ART	Male	26-30	Currently married/living together	Secondary or more	No income	2	LTFU		LTFU	1.75	68.2	22.2694	248
95	Same-day ART	Male	26-30	Currently married/living together	Secondary or more	No income	2	LTFU		LTFU	1.7	51.6	17.8547	231
97	Standard ART	Female	26-30	Currently married/living together	Secondary or more	No income	2	LTFU		LTFU	1.51	48.9	21.4464	338
98	Same-day ART	Female	26-30	Currently married/living together	Secondary or more	No income	1	LTFU		LTFU	1.64	67.6	25.1338	483
99	Standard ART	Female	26-30	Formerly married	Primary	No income	2	LTFU		LTFU	1.51	48	21.0517	288
100	Same-day ART	Male	26-30	Single	Secondary or more	$0-1/day	1	LTFU		LTFU	1.91	67.8	18.585	188
190	Same-day ART	Male	31-35	Currently married/living together	Secondary or more	$1-2/day	1	LTFU		LTFU	1.6	44	17.1875	104
191	Standard ART	Male	31-35	Currently married/living together	Primary	$0-1/day	2	LTFU		LTFU	1.71	51	17.4413	191
192	Same-day ART	Male	31-35	Currently married/living together	Primary	$1-2/day	2	LTFU		LTFU	1.53	64	27.3399	265
193	Same-day ART	Female	31-35	Currently married/living together	Primary	$0-1/day	2	LTFU		LTFU	1.48	50	22.8269	319
194	Standard ART	Male	31-35	Currently married/living together	Secondary or more	$1-2/day	2	LTFU		LTFU	1.7	54	18.6851	183
195	Standard ART	Male	31-35	Single	Primary	No income	1	LTFU		LTFU	1.72	63.4	21.4305	370
196	Standard ART	Male	31-35	Currently married/living together	Secondary or more	$0-1/day	2	LTFU		LTFU	1.74	65	21.4692	229
197	Same-day ART	Female	31-35	Single	No school	$1-2/day	2	LTFU		LTFU	1.61	61.2	23.6102	265
198	Same-day ART	Female	31-35	Currently married/living together	No school	No income	2	LTFU		LTFU	1.47	49.3	22.8146	330
199	Standard ART	Male	31-35	Single	Secondary or more	More than $2/day	2	LTFU		LTFU	1.76	61	19.6927	386
200	Standard ART	Male	31-35	Currently married/living together	Primary	$1-2/day	2	LTFU		LTFU	1.53	50.5	21.5729	467
201	Same-day ART	Female	31-35	Formerly married	No school	No income	1	LTFU		LTFU	1.51	52	22.806	473
202	Same-day ART	Female	31-35	Currently married/living together	No school	$0-1/day	2	LTFU		LTFU	1.66	61	22.1367	247
203	Same-day ART	Male	31-35	Currently married/living together	Primary	$0-1/day	2	LTFU		LTFU	1.66	56	20.3223	491
204	Same-day ART	Male	31-35	Currently married/living together	Secondary or more	No income	2	LTFU		LTFU	1.74	63	20.8086	374
205	Same-day ART	Male	31-35	Single	Primary	$1-2/day	2	LTFU		LTFU	1.71	71	24.281	347
206	Standard ART	Male	31-35	Currently married/living together	No school	$0-1/day	2	LTFU		LTFU	1.72	52	17.5771	203
207	Same-day ART	Male	31-35	Currently married/living together	Secondary or more	No income	2	LTFU		LTFU	1.74	63	20.8086	165
215	Standard ART	Female	31-35	Currently married/living together	Primary	$0-1/day	2	LTFU		LTFU	1.56	40	16.4366	217
217	Standard ART	Female	31-35	Currently married/living together	No school	$0-1/day	1	LTFU		LTFU	1.54	41.4	17.4566	389
220	Same-day ART	Male	31-35	Formerly married	Secondary or more	No income	2	LTFU		LTFU	1.75	61.7	20.1469	99
221	Same-day ART	Female	31-35	Currently married/living together	Secondary or more	$0-1/day	2	LTFU		LTFU	1.61	60	23.1473	483
223	Standard ART	Female	31-35	Currently married/living together	Secondary or more	$0-1/day	2	LTFU		LTFU	1.57	46.3	18.7837	339
224	Standard ART	Male	36-40	Currently married/living together	Secondary or more	$1-2/day	2	LTFU		LTFU	1.66	66.7	24.2053	339
225	Standard ART	Male	36-40	Currently married/living together	No school	$0-1/day	2	LTFU		LTFU	1.64	48	17.8465	216
226	Same-day ART	Male	36-40	Currently married/living together	No school	$0-1/day	2	LTFU		LTFU	1.62	54	20.5761	330
227	Same-day ART	Male	36-40	Currently married/living together	Secondary or more	$0-1/day	1	LTFU		LTFU	1.72	53.3	18.0165	122
228	Standard ART	Female	36-40	Currently married/living together	Primary	$1-2/day	2	LTFU		LTFU	1.48	59.3	27.0727	387
331	Standard ART	Male	36-40	Currently married/living together	Primary	$0-1/day	2	LTFU		LTFU	1.63	60.5	22.7709	228
332	Standard ART	Female	36-40	Formerly married	Secondary or more	No income	2	LTFU		LTFU	1.64	48.6	18.0696	479
333	Standard ART	Male	36-40	Currently married/living together	Secondary or more	No income	2	LTFU		LTFU	1.6	57	22.2656	185
334	Standard ART	Female	36-40	Currently married/living together	Secondary or more	$0-1/day	1	LTFU		LTFU	1.45	51.9	24.6849	441
335	Standard ART	Female	36-40	Currently married/living together	No school	$0-1/day	2	LTFU		LTFU	1.55	52	21.6441	358
336	Standard ART	Male	36-40	Currently married/living together	Primary	$1-2/day	1	LTFU		LTFU	1.71	45	15.3894	182
337	Same-day ART	Male	36-40	Currently married/living together	Primary	More than $2/day	2	LTFU		LTFU	1.69	62.9	22.023	173
338	Same-day ART	Male	36-40	Currently married/living together	No school	$0-1/day	2	LTFU		LTFU	1.59	54.5	21.5577	447
339	Same-day ART	Male	36-40	Currently married/living together	No school	$0-1/day	2	LTFU		LTFU	1.72	62	20.9573	258
340	Standard ART	Female	36-40	Single	Secondary or more	$0-1/day	2	LTFU		LTFU	1.6	65.4	25.5469	491
343	Standard ART	Female	36-40	Currently married/living together	No school	$0-1/day	2	LTFU		LTFU	1.47	51.9	24.0178	48
345	Same-day ART	Male	36-40	Currently married/living together	Secondary or more	$0-1/day	2	LTFU		LTFU	1.64	61.3	22.7915	209
346	Standard ART	Female	36-40	Currently married/living together	Secondary or more	$1-2/day	2	LTFU		LTFU	1.71	68	23.255	164
347	Same-day ART	Female	36-40	Currently married/living together	Primary	$0-1/day	2	LTFU		LTFU	1.61	57.9	22.3371	270
348	Standard ART	Male	36-40	Currently married/living together	No school	$0-1/day	2	LTFU		LTFU	1.59	63	24.9199	233
349	Standard ART	Female	41-45	Currently married/living together	Secondary or more	$0-1/day	1	LTFU		LTFU	1.59	84	33.2265	461
350	Same-day ART	Female	41-45	Formerly married	No school	$0-1/day	2	LTFU		LTFU	1.56	58	23.833	276
351	Same-day ART	Male	41-45	Currently married/living together	Primary	$1-2/day	1	LTFU		LTFU	1.56	43	17.6693	299
352	Same-day ART	Female	41-45	Currently married/living together	No school	$0-1/day	1	LTFU		LTFU	1.5	46.1	20.4889	145
431	Standard ART	Male	41-45	Currently married/living together	No school	$1-2/day	2	LTFU		LTFU	1.69			104
432	Standard ART	Female	41-45	Formerly married	Primary	$0-1/day	1	LTFU		LTFU	1.51	59.9	26.2708	143
434	Standard ART	Female	41-45	Currently married/living together	Primary	$1-2/day	1	LTFU		LTFU	1.64	51	18.9619	264
436	Standard ART	Male	41-45	Single	Primary	$1-2/day	1	LTFU		LTFU	1.7	68	23.5294	267
439	Same-day ART	Male	41-45	Currently married/living together	Secondary or more	More than $2/day	2	LTFU		LTFU	1.62	69	26.2917	282
440	Standard ART	Female	41-45	Currently married/living together	No school	$0-1/day	2	LTFU		LTFU	1.59	53	20.9644	339
441	Standard ART	Female	41-45	Formerly married	Secondary or more	$0-1/day	2	LTFU		LTFU	1.63	71.5	26.9111	372
442	Standard ART	Male	41-45	Currently married/living together	Primary	$1-2/day	1	LTFU		LTFU	1.68	50.3	17.8217	146
443	Standard ART	Male	41-45	Currently married/living together	Secondary or more	$0-1/day	2	LTFU		LTFU	1.77	63.7	20.3326	195
444	Same-day ART	Male	41-45	Currently married/living together	Primary	$0-1/day	1	LTFU		LTFU	1.82	76.4	23.0648	221
448	Standard ART	Male	41-45	Single	Secondary or more	$0-1/day	1	LTFU		LTFU	1.76	73	23.5666	106
449	Standard ART	Female	46-50	Formerly married	Secondary or more	No income	2	LTFU		LTFU	1.58	58	23.2335	296
450	Standard ART	Male	46-50	Currently married/living together	No school	$0-1/day	2	LTFU		LTFU	1.68	62	21.9671	446
451	Standard ART	Female	46-50	Currently married/living together	No school	$0-1/day	2	LTFU		LTFU	1.55	67.1	27.9292	458
545	Standard ART	Male	46-50	Currently married/living together	Secondary or more	$0-1/day	1	LTFU		LTFU	1.83	71.2	21.2607	150
547	Same-day ART	Male	46-50	Currently married/living together	Primary	$0-1/day	2	LTFU		LTFU	1.66	78.5	28.4874	432
548	Standard ART	Female	51-55	Formerly married	Primary	No income	1	LTFU		LTFU	1.58	45	18.026	29
607	Standard ART	Male	51-55	Currently married/living together	Secondary or more	$0-1/day	2	LTFU		LTFU	1.64	60.6	22.5312	281
608	Same-day ART	Female	51-55	Formerly married	No school	No income	2	LTFU		LTFU	1.53	43.5	18.5826	213
609	Standard ART	Male	51-55	Currently married/living together	No school	$0-1/day	2	LTFU		LTFU	1.64	63.3	23.5351	412
610	Same-day ART	Male	51-55	Formerly married	Secondary or more	No income	1	LTFU		LTFU	1.63	56.5	21.2654	249
611	Standard ART	Male	51-55	Formerly married	No school	$0-1/day	1	LTFU		LTFU	1.68	68	24.093	406
685	Standard ART	Male	61-65	Currently married/living together	No school	$0-1/day	2	LTFU		LTFU	1.58	55.5	22.232	316
2	Standard ART	Male	18-20	Single	Primary	No income	2	LTFU		LTFU	1.66	60	21.7738	297
14	Same-day ART	Female	21-25	Single	Secondary or more	No income	1	LTFU		LTFU	1.63	59	22.2063	230
17	Same-day ART	Male	21-25	Single	Secondary or more	No income	1	LTFU		LTFU	1.7	52.2	18.0623	413
19	Same-day ART	Female	21-25	Single	Primary	No income	2	LTFU		LTFU	1.7	67	23.1834	236
24	Standard ART	Female	21-25	Currently married/living together	Primary	$0-1/day	2	LTFU		LTFU	1.55	47	19.563	92
70	Same-day ART	Female	26-30	Single	No school	$0-1/day	1	LTFU		LTFU	1.67	46.5	16.6732	297
72	Standard ART	Male	26-30	Currently married/living together	Secondary or more	$0-1/day	1	LTFU		LTFU	1.76	62	20.0155	391
84	Standard ART	Male	26-30	Currently married/living together	Primary	$0-1/day	2	LTFU		LTFU	1.57	57	23.1247	249
101	Same-day ART	Female	26-30	Single	No school	No income	2	LTFU		LTFU	1.54	50	21.0828	338
102	Same-day ART	Male	31-35	Currently married/living together	Primary	$0-1/day	2	LTFU		LTFU	1.6	52.8	20.625	233
103	Standard ART	Female	31-35	Formerly married	Secondary or more	No income	2	LTFU		LTFU	1.57	51	20.6905	238
104	Standard ART	Male	31-35	Currently married/living together	Primary	$1-2/day	2	LTFU		LTFU	1.6	53	20.7031	253
214	Standard ART	Female	31-35	Currently married/living together	No school	$0-1/day	2	LTFU		LTFU	1.53	52	22.2137	165
216	Standard ART	Male	31-35	Currently married/living together	Secondary or more	$0-1/day	2	LTFU		LTFU	1.59	51.8	20.4897	331
218	Standard ART	Male	31-35	Currently married/living together	Secondary or more	$0-1/day	2	LTFU		LTFU	1.67	55.4	19.8645	317
222	Standard ART	Male	31-35	Currently married/living together	Primary	$0-1/day	1	LTFU		LTFU	1.68	62	21.9671	199
344	Same-day ART	Female	36-40	Currently married/living together	Secondary or more	$0-1/day	1	LTFU		LTFU	1.53	51.7	22.0855	223
350	Standard ART	Male	36-40	Currently married/living together	Secondary or more	$0-1/day	1	LTFU		LTFU	1.74	63.4	20.9407	297
430	Standard ART	Female	41-45	Currently married/living together	No school	$0-1/day	2	LTFU		LTFU	1.6	71.2	27.8125	296
433	Standard ART	Male	41-45	Currently married/living together	Secondary or more	More than $2/day	2	LTFU		LTFU	1.62	56	21.3382	216
444	Same-day ART	Female	41-45	Currently married/living together	Primary	$0-1/day	2	LTFU		LTFU	1.63	48	18.0662	372
445	Standard ART	Female	41-45	Currently married/living together	No school	$0-1/day	2	LTFU		LTFU	1.53	54.8	23.4098	165
453	Standard ART	Male	41-45	Currently married/living together	No school	No income	2	LTFU		LTFU	1.69	62.6	21.918	404
454	Same-day ART	Female	41-45	Currently married/living together	Secondary or more	No income	1	LTFU		LTFU	1.65	65	23.8751	240
455	Standard ART	Male	46-50	Currently married/living together	Secondary or more	$0-1/day	1	LTFU		LTFU	1.64	46	17.1029	358
456	Same-day ART	Male	46-50	Currently married/living together	No school	$0-1/day	1	LTFU		LTFU	1.68	56	19.8413	476
548	Same-day ART	Male	46-50	Currently married/living together	Primary	$0-1/day	1	LTFU		LTFU	1.65	53	19.4674	118
549	Standard ART	Male	56-60	Currently married/living together	Secondary or more	$1-2/day	2	LTFU		LTFU	1.64	76	28.257	334
